# Supplementary material for: Poly[dimethyl­ammonium [aquadi-μ2-oxalato-dysprosate(III)] trihydrate]
Source: Acta Crystallogr Sect E Struct Rep Online. 2010 Jul 7;66(Pt 8):m901–2. doi: 10.1107/S1600536810026140 (PMC3007264; doi:10.1107/S1600536810026140)
Supplement: Supplementary file 1 [file e-66-0m901-sup1.cif]

##############################################################################
###                                                                        ###
###        Electronic paper (Acta Crystallographica Section E)             ###
###                                                                        ###
##############################################################################
#                                                                            #
# This CIF contains the data in a paper accepted for publication in Acta     #
# Crystallographica Section E. It conforms to the requirements of Notes      #
# for Authors for Section E, and has been peer reviewed under the auspices   #
# of the IUCr Commission on Journals.                                        #
#                                                                            #
# Full details of the Crystallographic Information File format               #
# are given in the paper "The Crystallographic Information File (CIF):       #
# a New Standard Archive File for Crystallography" by S. R. Hall, F. H.      #
# Allen and I. D. Brown [Acta Cryst. (1991), A47, 655-685].                  #
#                                                                            #
# The current version of the core CIF dictionary is obtainable from          #
# ftp://ftp.iucr.org/pub/cif_core.dic. The current version number is 2.4.    #
#                                                                            #
# Software is freely available for graphical display of the structure(s) in  #
# this CIF.  For information consult the CIF home page http://www.iucr.org/  #
# cif/home.html                                                              #
#                                                                            #
# This file may be used for bona fide research purposes within the           #
# scientific community so long as proper attribution is given to the journal # 
# article from which it was obtained.                                        #
#                                                                            #
##############################################################################
                                             
data_I
_audit_creation_method     SHELXL-97
_chemical_name_systematic
;
Poly[dimethylammonium [aquadi-\m~2~-oxalato-dysprosate(III)] trihydrate]
;
_chemical_name_common     ?
_chemical_formula_moiety     'C2 H8 N +, C4 H2 Dy O9 -, 3(H2 O)'
_chemical_formula_sum     'C6 H16 Dy N O12'
_chemical_formula_iupac     '(C2 H8 N) [Dy (C2 O4)2 (H2 O)], 3H2 O'
_chemical_formula_weight     456.70
_chemical_melting_point     ?
_symmetry_cell_setting     monoclinic
_symmetry_space_group_name_H-M     'P 21/c'
_symmetry_space_group_name_Hall     '-P 2ybc'
loop_
    _symmetry_equiv_pos_as_xyz
    'x, y, z'
    '-x, y+1/2, -z+1/2'
    '-x, -y, -z'
    'x, -y-1/2, z-1/2'
_cell_length_a     9.6239(2)
_cell_length_b     11.6030(2)
_cell_length_c     14.3050(2)
_cell_angle_alpha     90.00
_cell_angle_beta     122.4630(10)
_cell_angle_gamma     90.00
_cell_volume     1347.77(4)
_cell_formula_units_Z     4
_cell_measurement_reflns_used     9337
_cell_measurement_theta_min     2.43
_cell_measurement_theta_max     27.61
_cell_measurement_temperature     296(2)
_exptl_crystal_description     block
_exptl_crystal_colour     colourless
_exptl_crystal_size_max     .188
_exptl_crystal_size_mid     .152
_exptl_crystal_size_min     .042
_exptl_crystal_density_diffrn     2.251
_exptl_crystal_density_meas     ?
_exptl_crystal_density_method     'not measured'
_exptl_crystal_F_000     884
_exptl_absorpt_coefficient_mu     5.606
_exptl_absorpt_correction_type     multi-scan
_exptl_absorpt_process_details     '(SADABS; Sheldrick, 1997)'
_exptl_absorpt_correction_T_min     .374
_exptl_absorpt_correction_T_max     .790
_exptl_special_details
;
;
_diffrn_ambient_temperature     296(2)
_diffrn_radiation_type     MoK\a
_diffrn_radiation_wavelength     0.71073
_diffrn_radiation_source     'fine-focus sealed tube'
_diffrn_radiation_monochromator     graphite
_diffrn_measurement_device_type     'Bruker APEXII area-detector'
_diffrn_measurement_method     '\w scans'
_diffrn_detector_area_resol_mean     ?
_diffrn_reflns_number     20173
_diffrn_reflns_av_R_equivalents     0.0323
_diffrn_reflns_av_sigmaI/netI     0.0212
_diffrn_reflns_theta_min     2.43
_diffrn_reflns_theta_max     27.61
_diffrn_reflns_theta_full     27.61
_diffrn_measured_fraction_theta_max     0.992
_diffrn_measured_fraction_theta_full     0.992
_diffrn_reflns_limit_h_min     -12
_diffrn_reflns_limit_h_max     12
_diffrn_reflns_limit_k_min     -15
_diffrn_reflns_limit_k_max     14
_diffrn_reflns_limit_l_min     -18
_diffrn_reflns_limit_l_max     18
_diffrn_standards_number     0
_diffrn_standards_interval_count     .
_diffrn_standards_interval_time     .
_diffrn_standards_decay_%     ?
_refine_special_details
;
Refinement of <i>F</i>^2^ against ALL reflections. The weighted <i>R</i>-factor
<i>wR</i> and goodness of fit <i>S</i> are based on <i>F</i>^2^, conventional
<i>R</i>-factors <i>R</i> are based on <i>F</i>, with <i>F</i> set to zero for
negative <i>F</i>^2^. The threshold expression of <i>F</i>^2^ >
\s(<i>F</i>^2^) is used only for calculating <i>R</i>-factors(gt) <i>etc</i>.
and is not relevant to the choice of reflections for refinement.
<i>R</i>-factors based on <i>F</i>^2^ are statistically about twice as large
as those based on <i>F</i>, and <i>R</i>- factors based on ALL data will be
even larger.
;
_reflns_number_total     3108
_reflns_number_gt     2810
_reflns_threshold_expression     I>2sigma(I)
_refine_ls_structure_factor_coef     Fsqd
_refine_ls_matrix_type     full
_refine_ls_R_factor_gt     0.0193
_refine_ls_wR_factor_gt     0.0447
_refine_ls_wR_factor_ref     0.0465
_refine_ls_goodness_of_fit_ref     1.057
_refine_ls_restrained_S_all     1.057
_refine_ls_number_reflns     3108
_refine_ls_number_parameters     211
_refine_ls_number_restraints     12
_refine_ls_hydrogen_treatment     mixed
_refine_ls_weighting_scheme     calc
_refine_ls_weighting_details
         'calc w=1/[\s^2^(Fo^2^)+(0.0236P)^2^+1.0326P] where P=(Fo^2^+2Fc^2^)/3'
_atom_sites_solution_hydrogens     geom
_atom_sites_solution_primary     direct
_atom_sites_solution_secondary     difmap
_refine_ls_shift/su_max     0.001
_refine_ls_shift/su_mean     0.000
_refine_diff_density_max     0.844
_refine_diff_density_min     -0.913
_refine_ls_extinction_method     none
_refine_ls_extinction_coef     ?
loop_
    _atom_type_symbol
    _atom_type_description
    _atom_type_scat_dispersion_real
    _atom_type_scat_dispersion_imag
    _atom_type_scat_source
    'C' 'C' 0.0033 0.0016
                         'International Tables Vol C Tables 4.2.6.8 and 6.1.1.4'
    'H' 'H' 0.0000 0.0000
                         'International Tables Vol C Tables 4.2.6.8 and 6.1.1.4'
    'Dy' 'Dy' -0.1892 4.4098
                         'International Tables Vol C Tables 4.2.6.8 and 6.1.1.4'
    'N' 'N' 0.0061 0.0033
                         'International Tables Vol C Tables 4.2.6.8 and 6.1.1.4'
    'O' 'O' 0.0106 0.0060
                         'International Tables Vol C Tables 4.2.6.8 and 6.1.1.4'
_computing_data_collection     'APEX2 (Bruker, 2006)'
_computing_cell_refinement     'SAINT (Bruker, 2006)'
_computing_data_reduction     'SAINT (Bruker, 2006)'
_computing_structure_solution     'SHELXS97 (Sheldrick, 2008)'
_computing_structure_refinement     'SHELXL97 (Sheldrick, 2008)'
_computing_molecular_graphics
                  'SHELXTL (Sheldrick, 2008) and DIAMOND (Crystal Impact, 2008)'
_computing_publication_material     'SHELXTL (Sheldrick, 2008)'
loop_
    _atom_site_type_symbol
    _atom_site_label
    _atom_site_fract_x
    _atom_site_fract_y
    _atom_site_fract_z
    _atom_site_U_iso_or_equiv
    _atom_site_adp_type
    _atom_site_calc_flag
    _atom_site_refinement_flags
    _atom_site_occupancy
    _atom_site_disorder_assembly
    _atom_site_disorder_group
    Dy Dy1 0.117659(15) -0.013113(10) -0.167676(10) 0.01672(5) Uani d . 1 . .
    N N1 0.4246(4) -0.1300(3) -0.3049(3) 0.0407(7) Uani d . 1 . .
    H H1A 0.393(5) -0.098(3) -0.263(3) 0.049 Uiso d . 1 . .
    H H1B 0.378(5) -0.095(3) -0.368(3) 0.049 Uiso d . 1 . .
    O O1 0.2048(2) -0.21224(15) -0.15624(17) 0.0250(4) Uani d . 1 . .
    O O1W 0.1053(3) -0.02065(19) -0.34320(18) 0.0317(5) Uani d D 1 . .
    H H1WA 0.036(4) -0.061(2) -0.396(2) 0.038 Uiso d D 1 . .
    H H1WB 0.106(4) 0.0401(18) -0.375(2) 0.038 Uiso d D 1 . .
    O O2 -0.1030(2) -0.13712(15) -0.29291(17) 0.0232(4) Uani d . 1 . .
    O O2W 0.5505(4) -0.2809(3) -0.0349(3) 0.0669(9) Uani d D 1 . .
    H H2WA 0.489(5) -0.291(5) -0.009(3) 0.080 Uiso d D 1 . .
    H H2WB 0.624(4) -0.238(4) 0.016(3) 0.080 Uiso d D 1 . .
    O O3 -0.1939(2) -0.31830(15) -0.32907(16) 0.0219(4) Uani d . 1 . .
    O O3W -0.1188(4) -0.1547(2) -0.5332(3) 0.0576(8) Uani d D 1 . .
    H H3WA -0.090(5) -0.222(2) -0.529(4) 0.069 Uiso d D 1 . .
    H H3WB -0.209(3) -0.155(3) -0.543(4) 0.069 Uiso d D 1 . .
    O O4 0.1169(2) -0.39375(16) -0.20338(18) 0.0278(5) Uani d . 1 . .
    O O4W 0.6648(5) -0.5050(3) -0.0068(3) 0.0701(11) Uani d D 1 . .
    H H4WA 0.694(6) -0.530(4) 0.056(3) 0.084 Uiso d D 1 . .
    H H4WB 0.596(5) -0.456(4) -0.020(4) 0.084 Uiso d D 1 . .
    O O5 0.3400(3) -0.01122(16) 0.02214(18) 0.0263(5) Uani d . 1 . .
    O O6 0.0192(3) -0.11779(16) -0.06741(17) 0.0276(4) Uani d . 1 . .
    O O7 0.0381(3) 0.11134(17) -0.06433(18) 0.0300(5) Uani d . 1 . .
    O O8 0.3894(3) -0.01101(15) -0.14319(17) 0.0226(4) Uani d . 1 . .
    C C1 0.0965(3) -0.2872(2) -0.2069(2) 0.0197(5) Uani d . 1 . .
    C C2 -0.0829(3) -0.2435(2) -0.2832(2) 0.0180(5) Uani d . 1 . .
    C C3 0.4856(4) -0.0001(2) 0.0483(2) 0.0198(6) Uani d . 1 . .
    C C4 -0.0055(3) -0.0664(2) -0.0010(2) 0.0220(6) Uani d . 1 . .
    C C5 0.3567(6) -0.2468(4) -0.3333(4) 0.0761(15) Uani d . 1 . .
    H H5A 0.2387 -0.2431 -0.3721 0.091 Uiso calc R 1 . .
    H H5B 0.3984 -0.2910 -0.2667 0.091 Uiso calc R 1 . .
    H H5C 0.3882 -0.2827 -0.3796 0.091 Uiso calc R 1 . .
    C C6 0.6030(5) -0.1251(5) -0.2451(4) 0.0710(14) Uani d . 1 . .
    H H6A 0.6384 -0.0464 -0.2279 0.085 Uiso calc R 1 . .
    H H6B 0.6396 -0.1572 -0.2901 0.085 Uiso calc R 1 . .
    H H6C 0.6490 -0.1686 -0.1777 0.085 Uiso calc R 1 . .
loop_
    _atom_site_aniso_label
    _atom_site_aniso_U_11
    _atom_site_aniso_U_22
    _atom_site_aniso_U_33
    _atom_site_aniso_U_12
    _atom_site_aniso_U_13
    _atom_site_aniso_U_23
    Dy1 0.01578(8) 0.01427(7) 0.01843(8) -0.00014(4) 0.00807(6) -0.00013(4)
    N1 0.0347(18) 0.0526(18) 0.0363(17) 0.0048(14) 0.0200(15) -0.0078(14)
    O1 0.0179(11) 0.0192(9) 0.0295(11) -0.0011(8) 0.0073(9) -0.0039(8)
    O1W 0.0342(14) 0.0367(12) 0.0218(11) -0.0059(10) 0.0133(11) -0.0019(9)
    O2 0.0213(11) 0.0158(9) 0.0259(10) 0.0016(7) 0.0082(9) 0.0007(8)
    O2W 0.053(2) 0.0513(18) 0.066(2) 0.0025(14) 0.0119(17) -0.0131(15)
    O3 0.0172(10) 0.0179(9) 0.0272(11) -0.0014(7) 0.0096(9) -0.0029(7)
    O3W 0.066(2) 0.0331(13) 0.0650(19) 0.0039(13) 0.0292(19) 0.0093(13)
    O4 0.0228(11) 0.0161(9) 0.0319(11) 0.0016(8) 0.0063(9) -0.0012(8)
    O4W 0.074(3) 0.068(2) 0.0376(18) 0.0164(15) 0.0098(18) -0.0028(14)
    O5 0.0184(11) 0.0392(11) 0.0218(11) -0.0021(8) 0.0111(9) -0.0007(8)
    O6 0.0340(12) 0.0239(10) 0.0308(12) -0.0039(8) 0.0213(10) -0.0040(8)
    O7 0.0389(13) 0.0241(10) 0.0397(13) 0.0032(9) 0.0294(11) 0.0059(9)
    O8 0.0177(11) 0.0297(10) 0.0187(10) -0.0005(7) 0.0085(9) -0.0015(7)
    C1 0.0209(15) 0.0194(12) 0.0179(13) 0.0005(10) 0.0098(12) 0.0006(10)
    C2 0.0197(15) 0.0195(12) 0.0165(13) -0.0014(10) 0.0108(12) -0.0012(10)
    C3 0.0205(15) 0.0161(11) 0.0200(14) 0.0015(10) 0.0090(12) 0.0005(9)
    C4 0.0157(14) 0.0231(14) 0.0252(15) -0.0009(10) 0.0098(12) 0.0000(10)
    C5 0.096(4) 0.059(3) 0.082(4) -0.017(3) 0.054(3) -0.020(2)
    C6 0.035(2) 0.121(4) 0.052(3) 0.007(2) 0.020(2) -0.019(3)
_geom_special_details
;
All e.s.d.'s (except the e.s.d. in the dihedral angle between two l.s. planes)
are estimated using the full covariance matrix. The cell e.s.d.'s are taken
into account individually in the estimation of e.s.d.'s in distances, angles
and torsion angles; correlations between e.s.d.'s in cell parameters are only
used when they are defined by crystal symmetry. An approximate (isotropic)
treatment of cell e.s.d.'s is used for estimating e.s.d.'s involving l.s.
planes.
;
loop_
    _geom_bond_atom_site_label_1
    _geom_bond_atom_site_label_2
    _geom_bond_site_symmetry_2
    _geom_bond_distance
    _geom_bond_publ_flag
    Dy1 O3 2_554 2.3846(17) y
    Dy1 O2 . 2.3883(19) y
    Dy1 O5 . 2.390(2) y
    Dy1 O6 . 2.427(2) y
    Dy1 O1 . 2.4335(18) y
    Dy1 O4 2_554 2.4386(19) y
    Dy1 O8 . 2.445(2) y
    Dy1 O1W . 2.451(2) y
    Dy1 O7 . 2.464(2) y
    N1 C6 . 1.451(5) ?
    N1 C5 . 1.463(6) ?
    N1 H1A . 0.89(4) ?
    N1 H1B . 0.87(4) ?
    O1 C1 . 1.248(3) ?
    O1W H1WA . 0.84(4) ?
    O1W H1WB . 0.84(4) ?
    O2 C2 . 1.245(3) ?
    O2W H2WA . 0.86(5) ?
    O2W H2WB . 0.85(4) ?
    O3 C2 . 1.254(3) ?
    O3 Dy1 2_544 2.3846(17) ?
    O3W H3WA . 0.83(3) ?
    O3W H3WB . 0.80(4) ?
    O4 C1 . 1.249(3) ?
    O4 Dy1 2_544 2.4386(19) ?
    O4W H4WA . 0.84(3) ?
    O4W H4WB . 0.82(4) ?
    O5 C3 . 1.248(4) ?
    O6 C4 . 1.248(3) ?
    O7 C4 3 1.248(3) ?
    O8 C3 3_655 1.246(4) ?
    C1 C2 . 1.551(4) ?
    C3 O8 3_655 1.246(4) ?
    C3 C3 3_655 1.549(6) ?
    C4 O7 3 1.248(3) ?
    C4 C4 3 1.544(5) ?
    C5 H5A . 0.9600 ?
    C5 H5B . 0.9600 ?
    C5 H5C . 0.9600 ?
    C6 H6A . 0.9600 ?
    C6 H6B . 0.9600 ?
    C6 H6C . 0.9600 ?
loop_
    _geom_angle_atom_site_label_1
    _geom_angle_atom_site_label_2
    _geom_angle_atom_site_label_3
    _geom_angle_site_symmetry_1
    _geom_angle_site_symmetry_3
    _geom_angle
    _geom_angle_publ_flag
    O3 Dy1 O2 2_554 . 135.67(6) ?
    O3 Dy1 O5 2_554 . 85.20(6) ?
    O2 Dy1 O5 . . 138.66(7) ?
    O3 Dy1 O6 2_554 . 135.05(6) ?
    O2 Dy1 O6 . . 70.73(7) ?
    O5 Dy1 O6 . . 74.25(7) ?
    O3 Dy1 O1 2_554 . 143.39(7) ?
    O2 Dy1 O1 . . 67.30(6) ?
    O5 Dy1 O1 . . 82.32(7) ?
    O6 Dy1 O1 . . 73.44(7) ?
    O3 Dy1 O4 2_554 2_554 67.45(6) ?
    O2 Dy1 O4 . 2_554 71.67(6) ?
    O5 Dy1 O4 . 2_554 139.00(7) ?
    O6 Dy1 O4 . 2_554 103.57(7) ?
    O1 Dy1 O4 . 2_554 137.38(6) ?
    O3 Dy1 O8 2_554 . 71.14(6) ?
    O2 Dy1 O8 . . 124.42(7) ?
    O5 Dy1 O8 . . 66.48(7) ?
    O6 Dy1 O8 . . 130.33(7) ?
    O1 Dy1 O8 . . 72.31(6) ?
    O4 Dy1 O8 2_554 . 125.97(7) ?
    O3 Dy1 O1W 2_554 . 81.96(7) ?
    O2 Dy1 O1W . . 71.05(7) ?
    O5 Dy1 O1W . . 133.30(8) ?
    O6 Dy1 O1W . . 140.18(7) ?
    O1 Dy1 O1W . . 81.98(7) ?
    O4 Dy1 O1W 2_554 . 74.28(8) ?
    O8 Dy1 O1W . . 66.87(7) ?
    O3 Dy1 O7 2_554 . 69.77(6) ?
    O2 Dy1 O7 . . 111.44(7) ?
    O5 Dy1 O7 . . 71.94(7) ?
    O6 Dy1 O7 . . 65.99(7) ?
    O1 Dy1 O7 . . 136.30(7) ?
    O4 Dy1 O7 2_554 . 70.20(7) ?
    O8 Dy1 O7 . . 124.13(7) ?
    O1W Dy1 O7 . . 140.87(7) ?
    C6 N1 C5 . . 114.3(4) ?
    C6 N1 H1A . . 108(2) ?
    C5 N1 H1A . . 108(2) ?
    C6 N1 H1B . . 112(3) ?
    C5 N1 H1B . . 104(3) ?
    H1A N1 H1B . . 110(4) ?
    C1 O1 Dy1 . . 118.16(17) ?
    Dy1 O1W H1WA . . 121(2) ?
    Dy1 O1W H1WB . . 121(2) ?
    H1WA O1W H1WB . . 103(2) ?
    C2 O2 Dy1 . . 119.42(17) ?
    H2WA O2W H2WB . . 99(2) ?
    C2 O3 Dy1 . 2_544 118.80(17) ?
    H3WA O3W H3WB . . 107(3) ?
    C1 O4 Dy1 . 2_544 118.02(17) ?
    H4WA O4W H4WB . . 105(3) ?
    C3 O5 Dy1 . . 121.19(19) ?
    C4 O6 Dy1 . . 120.35(17) ?
    C4 O7 Dy1 3 . 119.20(17) ?
    C3 O8 Dy1 3_655 . 119.36(19) ?
    O1 C1 O4 . . 127.0(3) ?
    O1 C1 C2 . . 116.6(2) ?
    O4 C1 C2 . . 116.4(2) ?
    O2 C2 O3 . . 126.2(3) ?
    O2 C2 C1 . . 116.7(2) ?
    O3 C2 C1 . . 117.1(2) ?
    O8 C3 O5 3_655 . 127.6(3) ?
    O8 C3 C3 3_655 3_655 116.1(3) ?
    O5 C3 C3 . 3_655 116.3(3) ?
    O7 C4 O6 3 . 126.7(3) ?
    O7 C4 C4 3 3 116.5(3) ?
    O6 C4 C4 . 3 116.8(3) ?
    N1 C5 H5A . . 109.5 ?
    N1 C5 H5B . . 109.5 ?
    H5A C5 H5B . . 109.5 ?
    N1 C5 H5C . . 109.5 ?
    H5A C5 H5C . . 109.5 ?
    H5B C5 H5C . . 109.5 ?
    N1 C6 H6A . . 109.5 ?
    N1 C6 H6B . . 109.5 ?
    H6A C6 H6B . . 109.5 ?
    N1 C6 H6C . . 109.5 ?
    H6A C6 H6C . . 109.5 ?
    H6B C6 H6C . . 109.5 ?
loop_
    _geom_torsion_atom_site_label_1
    _geom_torsion_atom_site_label_2
    _geom_torsion_atom_site_label_3
    _geom_torsion_atom_site_label_4
    _geom_torsion_site_symmetry_1
    _geom_torsion_site_symmetry_2
    _geom_torsion_site_symmetry_3
    _geom_torsion_site_symmetry_4
    _geom_torsion
    _geom_torsion_publ_flag
    O3 Dy1 O1 C1 2_554 . . . -146.82(18) ?
    O2 Dy1 O1 C1 . . . . -9.33(19) ?
    O5 Dy1 O1 C1 . . . . 142.0(2) ?
    O6 Dy1 O1 C1 . . . . 66.3(2) ?
    O4 Dy1 O1 C1 2_554 . . . -25.9(2) ?
    O8 Dy1 O1 C1 . . . . -150.3(2) ?
    O1W Dy1 O1 C1 . . . . -82.1(2) ?
    O7 Dy1 O1 C1 . . . . 88.5(2) ?
    O3 Dy1 O2 C2 2_554 . . . 156.75(18) ?
    O5 Dy1 O2 C2 . . . . -34.0(2) ?
    O6 Dy1 O2 C2 . . . . -67.6(2) ?
    O1 Dy1 O2 C2 . . . . 11.96(19) ?
    O4 Dy1 O2 C2 2_554 . . . -179.8(2) ?
    O8 Dy1 O2 C2 . . . . 58.7(2) ?
    O1W Dy1 O2 C2 . . . . 101.0(2) ?
    O7 Dy1 O2 C2 . . . . -120.7(2) ?
    O3 Dy1 O5 C3 2_554 . . . -65.25(18) ?
    O2 Dy1 O5 C3 . . . . 122.27(18) ?
    O6 Dy1 O5 C3 . . . . 155.14(19) ?
    O1 Dy1 O5 C3 . . . . 80.26(19) ?
    O4 Dy1 O5 C3 2_554 . . . -112.15(19) ?
    O8 Dy1 O5 C3 . . . . 6.26(17) ?
    O1W Dy1 O5 C3 . . . . 9.0(2) ?
    O7 Dy1 O5 C3 . . . . -135.52(19) ?
    O3 Dy1 O6 C4 2_554 . . . 1.9(3) ?
    O2 Dy1 O6 C4 . . . . -134.4(2) ?
    O5 Dy1 O6 C4 . . . . 68.0(2) ?
    O1 Dy1 O6 C4 . . . . 154.5(2) ?
    O4 Dy1 O6 C4 2_554 . . . -69.7(2) ?
    O8 Dy1 O6 C4 . . . . 106.4(2) ?
    O1W Dy1 O6 C4 . . . . -151.28(19) ?
    O7 Dy1 O6 C4 . . . . -8.9(2) ?
    O3 Dy1 O7 C4 2_554 . . 3 -163.0(2) ?
    O2 Dy1 O7 C4 . . . 3 64.6(2) ?
    O5 Dy1 O7 C4 . . . 3 -71.4(2) ?
    O6 Dy1 O7 C4 . . . 3 8.9(2) ?
    O1 Dy1 O7 C4 . . . 3 -14.4(3) ?
    O4 Dy1 O7 C4 2_554 . . 3 124.6(2) ?
    O8 Dy1 O7 C4 . . . 3 -114.7(2) ?
    O1W Dy1 O7 C4 . . . 3 150.63(19) ?
    O3 Dy1 O8 C3 2_554 . . 3_655 86.85(17) ?
    O2 Dy1 O8 C3 . . . 3_655 -140.12(16) ?
    O5 Dy1 O8 C3 . . . 3_655 -6.14(16) ?
    O6 Dy1 O8 C3 . . . 3_655 -46.9(2) ?
    O1 Dy1 O8 C3 . . . 3_655 -95.32(18) ?
    O4 Dy1 O8 C3 2_554 . . 3_655 128.38(17) ?
    O1W Dy1 O8 C3 . . . 3_655 176.00(19) ?
    O7 Dy1 O8 C3 . . . 3_655 39.15(19) ?
    Dy1 O1 C1 O4 . . . . -173.8(2) ?
    Dy1 O1 C1 C2 . . . . 6.6(3) ?
    Dy1 O4 C1 O1 2_544 . . . -171.9(2) ?
    Dy1 O4 C1 C2 2_544 . . . 7.7(3) ?
    Dy1 O2 C2 O3 . . . . 166.6(2) ?
    Dy1 O2 C2 C1 . . . . -13.2(3) ?
    Dy1 O3 C2 O2 2_544 . . . 165.2(2) ?
    Dy1 O3 C2 C1 2_544 . . . -15.0(3) ?
    O1 C1 C2 O2 . . . . 4.2(4) ?
    O4 C1 C2 O2 . . . . -175.4(2) ?
    O1 C1 C2 O3 . . . . -175.6(2) ?
    O4 C1 C2 O3 . . . . 4.7(4) ?
    Dy1 O5 C3 O8 . . . 3_655 174.11(19) ?
    Dy1 O5 C3 C3 . . . 3_655 -5.9(3) ?
    Dy1 O6 C4 O7 . . . 3 -171.5(2) ?
    Dy1 O6 C4 C4 . . . 3 8.4(4) ?
loop_
    _geom_hbond_atom_site_label_D
    _geom_hbond_atom_site_label_H
    _geom_hbond_atom_site_label_A
    _geom_hbond_site_symmetry_A
    _geom_hbond_distance_DH
    _geom_hbond_distance_HA
    _geom_hbond_distance_DA
    _geom_hbond_angle_DHA
    N1 H1A O8 . 0.89(4) 2.00(4) 2.866(4) 163(4)
    N1 H1A O1W . 0.89(4) 2.52(4) 3.090(4) 122(3)
    O1W H1WA O3W . 0.84(4) 2.027(19) 2.857(4) 173(3)
    O4W H4WB O2W . 0.82(4) 2.06(3) 2.767(4) 144(5)
    N1 H1B O4W 2_654 0.87(4) 1.91(4) 2.759(5) 165(4)
    O1W H1WB O3W 3_554 0.84(4) 1.92(2) 2.744(3) 167(3)
    O2W H2WB O3 4_656 0.85(4) 2.06(2) 2.876(4) 161(5)
    O3W H3WA O7 2_544 0.85(4) 2.24(3) 2.959(3) 145(4)
    O3W H3WA O6 4 0.83(4) 2.34(2) 3.110(3) 156(4)
    O3W H3WB O4W 4_455 0.80(5) 2.42(3) 2.959(5) 125(4)
    O3W H3WB O2W 4_455 0.80(5) 2.49(2) 3.256(5) 160(4)
    O4W H4WA O4 3_645 0.84(4) 2.10(3) 2.837(4) 147(5)
data_global
_journal_date_recd_electronic     2010-06-23
_journal_date_accepted     2010-07-02
_journal_name_full     'Acta Crystallographica, Section E'
_journal_year     2010
_journal_volume     66
_journal_issue      8
_journal_page_first     m901
_journal_page_last     m902
_journal_paper_category     QM
_journal_coeditor_code     WM2367
_publ_contact_author
;
     'Hong Lin'
    Jinhua Professional Technical College,
    Jinhua, Zhejiang 321007,
    People's Republic of China
;
_publ_contact_author_email     jh_ll@126.com
_publ_contact_author_fax     '86 579 82284096'
_publ_contact_author_phone     '86 579 82264096'
_publ_section_title
;
Poly[dimethylammonium [aquadi-\m~2~-oxalato-dysprosate(III)] trihydrate]
;
loop_
    _publ_author_name
    _publ_author_address
    'Su-Fang Ye'
;
Jinhua Professional Technical College,
Jinhua, Zhejiang 321007,
People's Republic of China
;
    'Hong Lin'
;
Jinhua Professional Technical College,
Jinhua, Zhejiang 321007,
People's Republic of China
;
