# Supplementary material for: Poly[dimethyl­ammonium [aquadi-μ2-oxalato-dysprosate(III)] trihydrate]
Source: Acta Crystallogr Sect E Struct Rep Online. 2010 Jul 7;66(Pt 8):m901–2. doi: 10.1107/S1600536810026140 (PMC3007264; doi:10.1107/S1600536810026140)
Supplement: Supplementary file 2 [file e-66-0m901-Isup2.hkl]

# 
# h,k,l, Fc-squared, Fo-squared, sigma(Fo-squared) and status flag 
# 
data_I
_shelx_title ' a in P2(1)/n                     P21/c' 
_shelx_refln_list_code          4 
_shelx_F_calc_maximum      313.53 
_exptl_crystal_F_000       883.80 
_reflns_d_resolution_high  0.7668 
 
loop_ 
 _symmetry_equiv_pos_as_xyz 
 'x, y, z' 
 '-x, y+1/2, -z+1/2' 
 '-x, -y, -z' 
 'x, -y-1/2, z-1/2' 
 
_cell_length_a     9.6239 
_cell_length_b    11.6030 
_cell_length_c    14.3050 
_cell_angle_alpha  90.000 
_cell_angle_beta  122.463 
_cell_angle_gamma  90.000 
 
_shelx_F_squared_multiplier     1.000 
 
loop_ 
 _refln_index_h 
 _refln_index_k 
 _refln_index_l 
 _refln_F_squared_calc 
 _refln_F_squared_meas 
 _refln_F_squared_sigma 
 _refln_observed_status 
   1   0   0    58421.68    58182.93    943.29 o 
   2   0   0    13535.81    13600.23    243.61 o 
   3   0   0    12470.89    12796.96    193.67 o 
   4   0   0    70955.30    70537.81    822.94 o 
   5   0   0    19311.46    18665.75    249.29 o 
   6   0   0     2085.10     2017.31     55.59 o 
   7   0   0     1765.28     1813.36     66.11 o 
   8   0   0    12956.19    13348.85    319.82 o 
   9   0   0    12436.43    12281.84    316.16 o 
  10   0   0     3945.18     4016.96    170.23 o 
   1   1   0       68.82       80.13      5.59 o 
   2   1   0      277.44      265.50     12.59 o 
   3   1   0      268.49      299.97     12.53 o 
   4   1   0        2.13       -5.47      5.47 o 
   5   1   0      321.39      286.18     15.55 o 
   6   1   0       28.11       38.87      9.80 o 
   7   1   0      182.75      179.13     22.03 o 
   8   1   0       10.95      132.59     34.41 o 
   9   1   0       33.35       98.20     47.44 o 
  10   1   0      190.85      192.13     50.60 o 
   0   2   0    64170.43    61103.81    966.23 o 
   1   2   0    19871.79    20279.36    187.94 o 
   2   2   0     2088.65     2203.52     35.42 o 
   3   2   0     2368.15     2150.66     41.26 o 
   4   2   0    39542.91    39764.52    424.89 o 
   5   2   0    23119.71    22681.57    209.10 o 
   6   2   0      237.19      369.96     69.68 o 
   7   2   0     3839.18     3795.89     81.89 o 
   8   2   0    15318.59    15459.37    220.54 o 
   9   2   0     6935.83     6839.28    183.91 o 
  10   2   0     1018.07     1078.46     86.77 o 
   1   3   0     1214.80     1186.06     18.82 o 
   2   3   0     2244.49     2298.86     31.31 o 
   3   3   0     4572.93     4700.48     59.83 o 
   4   3   0        1.66       -3.09      5.28 o 
   5   3   0      324.93      287.95     15.42 o 
   6   3   0     2789.18     2789.22     53.45 o 
   7   3   0      788.00      937.34     46.84 o 
   8   3   0      106.37      120.77     27.39 o 
   9   3   0       84.37       30.52     37.18 o 
  10   3   0      306.70      308.69     57.99 o 
   0   4   0    58225.14    57440.66    590.72 o 
   1   4   0     2703.53     2133.69     27.77 o 
   2   4   0      578.11      600.13     13.68 o 
   3   4   0    10058.64     9785.96     84.02 o 
   4   4   0    30486.70    30121.47    236.60 o 
   5   4   0    19283.19    19362.78    184.62 o 
   6   4   0      633.56      661.10     29.57 o 
   7   4   0      350.15      337.20     31.54 o 
   8   4   0     7396.16     7449.32    171.35 o 
   9   4   0     5758.95     6139.81    147.90 o 
  10   4   0     1087.04     1109.47    185.34 o 
   1   5   0    12706.88    13380.29    114.06 o 
   2   5   0    10887.58    10798.47     89.00 o 
   3   5   0     4626.86     4724.66     48.66 o 
   4   5   0      353.31      351.11     14.21 o 
   5   5   0     3179.34     3042.46     51.72 o 
   6   5   0     2085.95     2095.56     53.61 o 
   7   5   0     2688.79     2700.80     74.53 o 
   8   5   0      598.28      670.67     52.58 o 
   9   5   0       96.84       87.13     33.43 o 
   0   6   0    42001.48    40909.50    437.68 o 
   1   6   0     7481.67     7247.18     65.99 o 
   2   6   0      195.56      185.30     10.54 o 
   3   6   0    10835.83    11330.00    123.34 o 
   4   6   0    25203.68    24527.94    206.48 o 
   5   6   0    12478.53    12521.98    138.35 o 
   6   6   0      491.05      519.58     33.18 o 
   7   6   0      920.49      834.48     47.43 o 
   8   6   0     6104.81     6441.40    150.62 o 
   9   6   0     4054.98     4352.20    127.29 o 
   1   7   0     2989.90     2988.82     38.24 o 
   2   7   0     6213.68     5841.64     60.47 o 
   3   7   0     6892.50     6875.32     73.31 o 
   4   7   0     1256.63     1203.30     33.18 o 
   5   7   0      887.82      921.63     33.01 o 
   6   7   0     3256.93     3186.87     72.48 o 
   7   7   0     3088.40     3388.80     89.66 o 
   8   7   0      441.03      460.09     48.23 o 
   9   7   0      217.19      175.70     59.18 o 
   0   8   0    38507.08    38607.11    427.23 o 
   1   8   0     7575.34     7397.61     73.23 o 
   2   8   0     1882.95     1930.66     32.38 o 
   3   8   0     2072.75     1998.39     36.02 o 
   4   8   0    16756.38    16765.26    164.47 o 
   5   8   0    10561.34    10461.07    128.53 o 
   6   8   0     1124.88     1187.71     48.76 o 
   7   8   0      823.09      844.15     52.61 o 
   8   8   0     5084.65     5143.23    138.66 o 
   1   9   0     4624.06     4703.52     58.78 o 
   2   9   0     3992.50     3933.17     54.37 o 
   3   9   0     4176.70     4219.34     58.08 o 
   4   9   0       26.58       17.18     10.85 o 
   5   9   0     1975.43     1992.03     49.88 o 
   6   9   0     3076.76     3137.02     95.57 o 
   7   9   0     1945.17     1909.54     82.85 o 
   8   9   0      128.89       72.63     33.08 o 
   0  10   0    13964.46    14229.75    193.85 o 
   1  10   0     3304.52     3165.87     52.04 o 
   2  10   0       75.44       69.48     11.27 o 
   3  10   0     2541.85     2657.13     46.97 o 
   4  10   0     4838.24     4800.97     70.54 o 
   5  10   0     2961.53     3019.72     64.52 o 
   6  10   0       64.81       36.83     21.02 o 
   7  10   0      316.86      293.51     44.64 o 
   1  11   0     7714.35     7657.37     93.35 o 
   2  11   0    11977.66    11910.23    127.33 o 
   3  11   0     7443.33     7467.62     90.58 o 
   4  11   0      343.03      367.66     24.18 o 
   5  11   0     2106.75     2072.83     52.74 o 
   6  11   0     4744.45     4778.64    121.32 o 
   7  11   0     4182.61     4471.96    186.80 o 
   0  12   0     3228.35     3170.33    119.54 o 
   1  12   0      827.78     1048.28     35.77 o 
   2  12   0        3.96        6.81     11.78 o 
   3  12   0      896.38      883.50     35.10 o 
   4  12   0     2900.30     3115.98     61.36 o 
   5  12   0     2071.23     2065.11     59.27 o 
   6  12   0       22.79        8.35     44.43 o 
   1  13   0     3280.30     3370.72     62.78 o 
   2  13   0     5541.52     5640.35     94.78 o 
   3  13   0     5485.05     5663.93    112.20 o 
   4  13   0      426.83      429.34     43.77 o 
   5  13   0     1975.35     2301.83    102.64 o 
   0  14   0     1790.13     1676.51    138.85 o 
   1  14   0      254.57      280.46     37.51 o 
   2  14   0       32.73       35.07     21.55 o 
   3  14   0      520.86      452.02     52.98 o 
   4  14   0      869.39      829.53     67.98 o 
   1  15   0     3504.61     3466.39    194.45 o 
 -10   1   1     1959.91     1967.55    104.13 o 
  -9   1   1      186.40      228.47     35.03 o 
  -8   1   1     7539.63     7456.89    149.31 o 
  -7   1   1    14482.00    14483.10    187.72 o 
  -6   1   1    13717.67    13966.47    142.72 o 
  -5   1   1     1268.46     1324.08     27.86 o 
  -4   1   1     3439.02     3207.87     43.00 o 
  -3   1   1    30949.16    29000.50    287.43 o 
  -2   1   1    16908.17    17008.77    524.90 o 
  -1   1   1     4925.87     5170.13     54.77 o 
   0   1   1    26561.14     4572.39  10904.40 o 
   1   1   1    62073.92    60201.80    649.07 o 
   2   1   1    55203.30    53680.77    469.82 o 
   3   1   1    16017.81    16508.28    159.58 o 
   4   1   1     1178.93     1221.82     29.55 o 
   5   1   1     9354.20     9408.38    102.29 o 
   6   1   1     8471.26     8395.44    140.37 o 
   7   1   1     4471.75     4472.79     91.46 o 
   8   1   1      841.66      841.38     54.38 o 
   9   1   1     3931.63     3968.01    115.02 o 
  10   1   1     5945.14     6693.20    317.43 o 
 -10   2   1      244.72      203.01     51.20 o 
  -9   2   1      317.32      275.35     44.92 o 
  -8   2   1       70.79       75.35     22.89 o 
  -7   2   1        3.58      -10.44     10.44 o 
  -6   2   1     1801.93     1869.09     43.92 o 
  -5   2   1      362.98      364.46     17.08 o 
  -4   2   1     1468.30     1477.10     27.80 o 
  -3   2   1      655.21      630.40     19.55 o 
  -2   2   1     3059.60     3031.89     67.88 o 
  -1   2   1       13.29        6.13      3.97 o 
   0   2   1     5349.80     5133.73     62.65 o 
   1   2   1     1616.74     1599.32     25.80 o 
   2   2   1        1.85        1.20      3.77 o 
   3   2   1      179.74      168.00     10.94 o 
   4   2   1     1005.57     1041.02     23.94 o 
   5   2   1       22.60       28.34      8.54 o 
   6   2   1        0.32       -2.06     10.62 o 
   7   2   1      507.70      391.69     36.06 o 
   8   2   1      456.73      483.57     37.87 o 
   9   2   1       59.49       73.40     36.78 o 
  10   2   1        6.00        5.94     64.65 o 
 -10   3   1     1890.23     1759.34    119.35 o 
  -9   3   1      196.52      155.75     39.87 o 
  -8   3   1     9926.38    10015.99    184.35 o 
  -7   3   1    26614.05    26383.56    296.19 o 
  -6   3   1    13798.98    14223.41    164.02 o 
  -5   3   1        0.32        3.37      6.35 o 
  -4   3   1    32626.34    33415.46    340.85 o 
  -3   3   1    80773.57    79165.51    964.47 o 
  -2   3   1    26046.48    25873.06    258.60 o 
  -1   3   1    13126.70    13487.55    125.43 o 
   0   3   1    20420.51    21026.57    181.99 o 
   1   3   1    27160.42    25779.04    235.29 o 
   2   3   1    50531.39    48944.98    383.82 o 
   3   3   1    12330.97    12942.70    123.79 o 
   4   3   1     1809.19     1573.89     34.54 o 
   5   3   1    25604.63    25425.70    233.73 o 
   6   3   1    20988.66    20769.54    258.66 o 
   7   3   1     9067.00     9273.85    150.07 o 
   8   3   1      469.83      400.69     41.17 o 
   9   3   1     4499.77     4549.47    148.52 o 
 -10   4   1      406.02      368.96     61.46 o 
  -9   4   1      564.71      549.44     50.17 o 
  -8   4   1      473.89      498.52     43.55 o 
  -7   4   1        6.27       -0.99     12.84 o 
  -6   4   1      586.79      555.89     29.76 o 
  -5   4   1     3206.13     3372.52     47.27 o 
  -4   4   1     2434.65     2252.24     33.96 o 
  -3   4   1     1165.09     1199.50     22.51 o 
  -2   4   1      415.92      383.35     11.42 o 
  -1   4   1     2597.24     2515.30     27.38 o 
   0   4   1     5980.01     5967.93     59.25 o 
   1   4   1     1272.25     1286.95     18.84 o 
   2   4   1       14.00        4.90      4.43 o 
   3   4   1     1590.12     1519.33     29.06 o 
   4   4   1     3160.39     3287.09     44.57 o 
   5   4   1      118.05      103.40     13.63 o 
   6   4   1       16.06       -4.73     13.47 o 
   7   4   1      840.76      883.02     65.97 o 
   8   4   1      844.44      899.85     83.22 o 
   9   4   1      307.68      322.90     50.16 o 
 -10   5   1     1302.29     1344.62     96.61 o 
  -9   5   1      202.21      182.00     40.10 o 
  -8   5   1     6349.14     6352.33    178.31 o 
  -7   5   1    10757.36    10790.92    153.16 o 
  -6   5   1     7143.92     7138.86    110.30 o 
  -5   5   1      647.70      643.15     22.69 o 
  -4   5   1     9247.32     8992.08     89.83 o 
  -3   5   1    40430.46    39808.32    309.81 o 
  -2   5   1    48251.70    47970.23    331.09 o 
  -1   5   1    18744.97    20364.53    155.46 o 
   0   5   1     5934.16     6142.38     57.38 o 
   1   5   1    30222.70    30525.95    207.49 o 
   2   5   1    20681.65    20257.29    145.74 o 
   3   5   1     1499.44     1455.63     21.98 o 
   4   5   1     6898.37     6872.80     78.39 o 
   5   5   1    15772.93    15948.19    174.86 o 
   6   5   1    10828.05    10540.16    163.61 o 
   7   5   1     6637.67     6417.29    147.92 o 
   8   5   1       61.05       67.79     28.76 o 
   9   5   1     2316.84     2372.71    159.43 o 
 -10   6   1      700.50      617.19     79.23 o 
  -9   6   1     1488.22     1573.23     79.43 o 
  -8   6   1     1047.24     1013.90     66.78 o 
  -7   6   1        2.56        2.26     14.18 o 
  -6   6   1     1005.06     1056.44     49.71 o 
  -5   6   1     3749.69     3792.21     58.44 o 
  -4   6   1     4640.19     4578.56     64.84 o 
  -3   6   1      132.64      148.57     10.67 o 
  -2   6   1       60.25       66.38      8.82 o 
  -1   6   1    11680.51    11334.18     97.13 o 
   0   6   1     4401.04     4443.61     48.00 o 
   1   6   1     1049.24     1012.49     19.71 o 
   2   6   1      803.20      798.36     18.62 o 
   3   6   1     6226.98     6370.28     66.84 o 
   4   6   1     2557.08     2613.14     41.61 o 
   5   6   1     1387.06     1328.88     47.61 o 
   6   6   1      276.69      245.73     27.80 o 
   7   6   1     1046.20      999.66     59.17 o 
   8   6   1     2141.70     2157.18     86.23 o 
   9   6   1      522.48      555.62     56.98 o 
  -9   7   1        7.34       -9.00     29.72 o 
  -8   7   1     2984.72     2861.09     96.46 o 
  -7   7   1     8426.89     8211.39    132.99 o 
  -6   7   1     5822.41     5913.34    103.00 o 
  -5   7   1        3.40       -4.56      9.59 o 
  -4   7   1     6701.65     6735.90     78.37 o 
  -3   7   1    21977.23    21546.39    176.90 o 
  -2   7   1     7264.04     7121.82     71.98 o 
  -1   7   1     4050.92     4014.41     47.86 o 
   0   7   1     5440.02     5476.84     61.56 o 
   1   7   1     9091.07     8609.49     78.60 o 
   2   7   1    18046.19    17366.52    133.16 o 
   3   7   1     5362.36     5390.05     58.81 o 
   4   7   1      630.37      609.53     24.44 o 
   5   7   1     8956.47     8802.87    121.62 o 
   6   7   1     8170.46     8296.32    146.52 o 
   7   7   1     3629.17     3875.32    126.73 o 
   8   7   1      251.32      257.54     40.55 o 
   9   7   1     1675.51     1652.68     88.22 o 
  -9   8   1     3066.79     3188.11    112.48 o 
  -8   8   1     2197.90     2214.30     90.26 o 
  -7   8   1        5.18       10.00     17.44 o 
  -6   8   1     4152.51     3907.29     83.02 o 
  -5   8   1    10995.94    11141.77    144.72 o 
  -4   8   1     5038.51     4909.95     72.03 o 
  -3   8   1        4.30       13.15      7.68 o 
  -2   8   1     6340.34     6354.24     66.41 o 
  -1   8   1    11964.72    12026.10    108.95 o 
   0   8   1    11012.04    10816.61    138.42 o 
   1   8   1     1217.56     1285.09     25.85 o 
   2   8   1      651.25      617.17     20.06 o 
   3   8   1     7882.95     7834.01     80.40 o 
   4   8   1    12172.56    12168.96    139.99 o 
   5   8   1     1988.83     1996.41     48.09 o 
   6   8   1       21.92       14.79     19.29 o 
   7   8   1     3252.36     3298.61    122.26 o 
   8   8   1     3209.68     3298.78    111.62 o 
  -8   9   1     1928.49     1850.29     87.23 o 
  -7   9   1     3075.80     3225.04     91.51 o 
  -6   9   1     2332.36     2374.91     56.39 o 
  -5   9   1        0.75        6.44     12.89 o 
  -4   9   1     2415.22     2286.50     46.57 o 
  -3   9   1     7307.05     6837.56     82.66 o 
  -2   9   1     3177.95     3213.00     50.29 o 
  -1   9   1      150.47      135.60     11.99 o 
   0   9   1     4788.76     4894.93     82.96 o 
   1   9   1    10526.87    10128.01     95.60 o 
   2   9   1     6348.66     6476.06     82.05 o 
   3   9   1     1387.44     1370.22     32.19 o 
   4   9   1      805.27      836.06     31.74 o 
   5   9   1     3616.03     3771.69     70.73 o 
   6   9   1     2718.78     2812.67     84.80 o 
   7   9   1     1387.96     1262.81    103.55 o 
   8   9   1      311.62      321.27     47.30 o 
  -8  10   1     1006.50     1035.96     99.64 o 
  -7  10   1        1.06      -22.29     22.29 o 
  -6  10   1     2196.71     2274.22     57.96 o 
  -5  10   1     4476.97     4641.26     91.69 o 
  -4  10   1     5808.50     5682.68     82.54 o 
  -3  10   1      461.03      445.11     21.99 o 
  -2  10   1     1833.84     1776.59     38.66 o 
  -1  10   1    11130.61    10944.57    108.98 o 
   0  10   1    11920.04    11862.41    119.70 o 
   1  10   1      681.78      710.03     26.60 o 
   2  10   1     1189.84     1220.28     32.01 o 
   3  10   1     6970.30     6901.99     82.67 o 
   4  10   1     5312.77     5431.78     82.05 o 
   5  10   1      755.31      748.37     41.28 o 
   6  10   1       45.05       32.47     22.51 o 
   7  10   1     1583.54     1602.10     95.09 o 
  -7  11   1     2637.69     2544.70    100.97 o 
  -6  11   1     1347.58     1339.92     61.70 o 
  -5  11   1        0.55       -6.15     14.17 o 
  -4  11   1     2257.35     2255.98     48.91 o 
  -3  11   1     6746.01     6714.07     88.21 o 
  -2  11   1     3758.04     3776.70     61.39 o 
  -1  11   1     1100.72     1117.05     34.20 o 
   0  11   1     2767.43     2762.73     49.55 o 
   1  11   1     4528.92     4497.85     74.31 o 
   2  11   1     6203.04     6394.49     80.69 o 
   3  11   1      687.68      660.65     35.73 o 
   4  11   1      330.47      314.78     25.04 o 
   5  11   1     3006.49     2914.45     73.22 o 
   6  11   1     2082.18     2115.66     83.99 o 
  -6  12   1     2038.34     2060.08     73.65 o 
  -5  12   1     5530.09     5687.24    109.96 o 
  -4  12   1     3217.70     3236.98     64.45 o 
  -3  12   1       76.76       66.68     15.07 o 
  -2  12   1     1533.14     1556.12     49.22 o 
  -1  12   1     4942.49     5015.50     74.95 o 
   0  12   1     4268.87     4261.57     88.54 o 
   1  12   1      570.81      613.62     34.69 o 
   2  12   1      314.69      295.65     21.96 o 
   3  12   1     3853.47     4048.24     65.85 o 
   4  12   1     5022.19     5381.29     88.61 o 
   5  12   1      822.81      815.49     50.33 o 
   6  12   1      163.42      256.75     61.32 o 
  -5  13   1        8.56       22.01     35.26 o 
  -4  13   1      689.30      718.07     45.72 o 
  -3  13   1     2274.88     2252.24     68.13 o 
  -2  13   1     1190.19     1093.88     51.23 o 
  -1  13   1      486.16      521.33     28.79 o 
   0  13   1      308.81      326.45     24.20 o 
   1  13   1      896.18      879.42     43.72 o 
   2  13   1     1317.42     1390.25     49.02 o 
   3  13   1      201.55      222.08     29.81 o 
   4  13   1      158.98      148.56     31.49 o 
   5  13   1     1521.40     1471.23     88.91 o 
  -4  14   1     3385.21     3499.05    149.40 o 
  -3  14   1       47.11       53.55     28.77 o 
  -2  14   1     1679.17     1689.09     64.77 o 
  -1  14   1     6626.14     6785.22    141.14 o 
   0  14   1     4966.96     4822.17    106.25 o 
   1  14   1      438.91      453.77     43.00 o 
   2  14   1      888.02      867.52     51.02 o 
   3  14   1     4743.23     5012.62    144.08 o 
  -1  15   1       61.18       45.26     40.79 o 
   0  15   1      439.59      330.08     62.34 o 
 -11   0   2     5202.23     5615.36    324.24 o 
 -10   0   2    11611.92    11570.69    472.67 o 
  -9   0   2     5067.49     5232.11    177.91 o 
  -8   0   2      437.26      462.52     45.27 o 
  -7   0   2     6879.83     6976.54    124.76 o 
  -6   0   2    31806.01    32823.29    415.27 o 
  -5   0   2    24542.13    24521.18    312.86 o 
  -4   0   2    25307.95    27113.08    334.02 o 
  -3   0   2       74.08      129.58     19.22 o 
  -2   0   2    58962.17    58964.99    821.28 o 
  -1   0   2    90907.57    95207.60   1946.44 o 
   0   0   2    13847.69    14605.09    241.17 o 
   1   0   2     2490.68     3040.95     43.10 o 
   2   0   2    71089.27    69878.76    803.91 o 
   3   0   2    60067.47    60905.74    818.82 o 
   4   0   2    27145.51    26951.03    338.10 o 
   5   0   2       58.79      113.48     16.52 o 
   6   0   2      238.04      312.00     33.26 o 
   7   0   2    11551.36    12093.19    254.11 o 
   8   0   2     5159.22     5180.50    178.19 o 
   9   0   2      410.41      329.74     86.42 o 
 -11   1   2       49.01       83.72     67.34 o 
 -10   1   2       38.86      150.52     60.75 o 
  -9   1   2       33.81      137.70     36.55 o 
  -8   1   2      303.12      296.64     29.58 o 
  -7   1   2      187.28      170.31     23.35 o 
  -6   1   2      556.59      613.71     21.94 o 
  -5   1   2      279.85      237.29     13.18 o 
  -4   1   2      257.80      260.02     16.25 o 
  -3   1   2     5235.26     5197.07     73.83 o 
  -2   1   2       38.81       41.35      6.75 o 
  -1   1   2       44.51       36.43      5.04 o 
   0   1   2       88.12      135.88      5.35 o 
   1   1   2     3351.65     3185.17     31.54 o 
   2   1   2      129.26      172.80     11.26 o 
   3   1   2       73.56       45.64      7.80 o 
   4   1   2      222.13      243.72     13.58 o 
   5   1   2       43.06       25.47      9.32 o 
   6   1   2      357.16      384.15     25.06 o 
   7   1   2        5.19       32.16     21.03 o 
   8   1   2       81.16      317.47     89.92 o 
   9   1   2      244.21      192.12     55.59 o 
 -11   2   2     1864.23     1903.89    175.37 o 
 -10   2   2     6314.14     6056.53    177.62 o 
  -9   2   2     6968.37     6880.48    180.15 o 
  -8   2   2     2065.34     2005.93     55.69 o 
  -7   2   2     3329.47     3204.94     60.10 o 
  -6   2   2    29640.10    30159.34    294.52 o 
  -5   2   2    23651.07    23723.60    208.03 o 
  -4   2   2     4819.75     4921.18     70.85 o 
  -3   2   2     2208.81     2362.22     41.81 o 
  -2   2   2    18279.54    18461.46    168.41 o 
  -1   2   2    35767.71    36229.53    313.05 o 
   0   2   2      739.93      677.68     19.44 o 
   1   2   2      807.31      713.43     14.47 o 
   2   2   2     7104.28     7097.69     72.10 o 
   3   2   2    55296.57    54645.87    454.98 o 
   4   2   2    11878.85    12037.99    121.04 o 
   5   2   2       75.19       60.34     10.64 o 
   6   2   2     4636.93     4405.30    103.30 o 
   7   2   2    17965.22    17966.47    244.83 o 
   8   2   2     3642.42     3586.30     90.01 o 
   9   2   2        3.96        4.07     60.47 o 
 -11   3   2      129.70      206.82     83.12 o 
 -10   3   2       13.97       46.00     50.58 o 
  -9   3   2      139.95      226.60     50.61 o 
  -8   3   2      988.64      951.23     42.28 o 
  -7   3   2     1147.05     1108.97     40.95 o 
  -6   3   2      514.17      514.13     24.21 o 
  -5   3   2      589.10      588.77     17.55 o 
  -4   3   2     4151.53     4286.38     54.05 o 
  -3   3   2     1047.74     1008.80     18.40 o 
  -2   3   2     5720.05     5639.25     56.39 o 
  -1   3   2      578.99      551.75     12.29 o 
   0   3   2     1421.98     1404.65     23.60 o 
   1   3   2     1836.47     1870.11     25.20 o 
   2   3   2     3514.22     3656.58     40.52 o 
   3   3   2      198.70      217.95     12.34 o 
   4   3   2      779.10      751.46     22.30 o 
   5   3   2     1172.73     1197.75     32.95 o 
   6   3   2      362.39      309.62     27.49 o 
   7   3   2        0.25       32.03     17.98 o 
   8   3   2      596.93      638.19     51.02 o 
   9   3   2      275.25      163.39     73.45 o 
 -10   4   2     5573.14     5726.95    180.97 o 
  -9   4   2     2817.82     2915.60     93.31 o 
  -8   4   2      497.98      499.83     34.52 o 
  -7   4   2     6148.53     6098.76    101.84 o 
  -6   4   2    16497.89    15981.64    226.42 o 
  -5   4   2    15678.75    15174.93    233.84 o 
  -4   4   2     4721.17     4878.50     79.48 o 
  -3   4   2     3328.96     3508.75     43.21 o 
  -2   4   2    24027.64    23005.53    176.76 o 
  -1   4   2    77992.17    75029.07    553.77 o 
   0   4   2     3668.38     3630.52     39.17 o 
   1   4   2     3181.00     3173.65     37.23 o 
   2   4   2    11002.41    10478.08     84.90 o 
   3   4   2    20011.33    19836.30    147.97 o 
   4   4   2     2679.22     2612.92     39.72 o 
   5   4   2      289.92      285.36     22.60 o 
   6   4   2     3792.28     3882.64     84.34 o 
   7   4   2    11615.88    11985.77    211.70 o 
   8   4   2     3825.75     3852.92    109.94 o 
   9   4   2      232.71      183.47     49.40 o 
 -10   5   2        0.72       -4.72     37.65 o 
  -9   5   2      488.98      446.75     50.04 o 
  -8   5   2     1218.56     1267.63     49.54 o 
  -7   5   2     1662.34     1596.05     49.96 o 
  -6   5   2       27.91       18.99      9.81 o 
  -5   5   2      305.02      277.54     15.02 o 
  -4   5   2     2396.73     2366.85     50.51 o 
  -3   5   2     7525.95     7174.87     74.01 o 
  -2   5   2     1236.03     1411.44     23.81 o 
  -1   5   2       16.88       23.01      5.23 o 
   0   5   2     5412.01     5347.20     54.61 o 
   1   5   2     4304.15     4254.12     41.58 o 
   2   5   2     1270.79     1368.41     24.05 o 
   3   5   2      408.42      416.35     13.83 o 
   4   5   2     2369.07     2327.25     41.63 o 
   5   5   2     1500.24     1455.72     42.76 o 
   6   5   2     1244.58     1258.60     73.67 o 
   7   5   2       30.70       28.07     24.70 o 
   8   5   2      302.41      323.16     41.65 o 
   9   5   2      845.23      698.06     98.95 o 
 -10   6   2     4733.86     4762.39    136.73 o 
  -9   6   2     3228.40     3168.47    103.56 o 
  -8   6   2      406.42      346.35     31.61 o 
  -7   6   2     1787.55     1753.03     54.22 o 
  -6   6   2    10334.30    10565.23    140.37 o 
  -5   6   2     7692.11     7510.49     85.38 o 
  -4   6   2     1991.65     1993.89     35.56 o 
  -3   6   2     2025.47     1866.59     31.25 o 
  -2   6   2    16163.14    15261.50    126.78 o 
  -1   6   2    31563.43    30569.40    284.91 o 
   0   6   2     3357.44     3185.37     38.83 o 
   1   6   2      392.63      404.91     14.17 o 
   2   6   2     6517.56     6530.35     58.79 o 
   3   6   2    16395.73    16319.11    121.41 o 
   4   6   2     2125.19     2256.24     41.26 o 
   5   6   2     1112.52     1159.25     47.95 o 
   6   6   2     2740.38     2450.93     80.73 o 
   7   6   2     9626.74     9705.57    190.65 o 
   8   6   2     2782.40     2817.78     99.60 o 
 -10   7   2        8.96       16.40     42.31 o 
  -9   7   2      594.02      523.52     63.81 o 
  -8   7   2     2587.68     2468.85     78.49 o 
  -7   7   2     3254.50     3107.06     74.50 o 
  -6   7   2      155.93      146.62     16.80 o 
  -5   7   2     1586.08     1583.87     36.93 o 
  -4   7   2     7513.41     7223.59     82.54 o 
  -3   7   2     4378.53     4314.33     54.32 o 
  -2   7   2     1908.94     1813.81     31.78 o 
  -1   7   2      483.02      454.29     16.50 o 
   0   7   2     5704.13     5587.55     59.56 o 
   1   7   2     3430.13     3449.40     42.67 o 
   2   7   2     4335.28     4198.99     45.56 o 
   3   7   2       64.79       71.95      8.75 o 
   4   7   2     2593.05     2641.08     50.94 o 
   5   7   2     3386.23     3473.98     86.35 o 
   6   7   2     2452.46     2458.04     84.03 o 
   7   7   2      136.45      110.39     29.73 o 
   8   7   2      751.85      694.66     73.50 o 
  -9   8   2     3755.67     3763.43    120.27 o 
  -8   8   2      831.93      787.30     52.26 o 
  -7   8   2     1745.92     1838.37     60.45 o 
  -6   8   2    11892.33    11838.00    133.53 o 
  -5   8   2     7825.26     7692.31    104.78 o 
  -4   8   2     1429.37     1487.12     35.35 o 
  -3   8   2     2856.93     2889.83     44.60 o 
  -2   8   2    15609.41    15001.47    143.10 o 
  -1   8   2    14662.28    14740.39    128.15 o 
   0   8   2     3567.05     3672.82     47.76 o 
   1   8   2       31.31       21.52      7.33 o 
   2   8   2     7292.42     7280.57     74.46 o 
   3   8   2    15779.94    15704.32    133.60 o 
   4   8   2     8812.36     8797.67    127.52 o 
   5   8   2       20.90       -6.34     15.84 o 
   6   8   2     1201.53     1285.92     67.74 o 
   7   8   2     7350.13     7328.59    167.97 o 
   8   8   2     2164.11     2069.76    112.19 o 
  -9   9   2      514.64      447.27     72.12 o 
  -8   9   2     2323.96     2377.29     84.19 o 
  -7   9   2     2987.14     2890.29    124.92 o 
  -6   9   2      665.67      644.49     31.23 o 
  -5   9   2      417.91      428.30     30.92 o 
  -4   9   2     3056.53     3009.94     54.12 o 
  -3   9   2     4780.57     4653.35     68.01 o 
  -2   9   2     1282.13     1267.59     35.49 o 
  -1   9   2      731.15      703.48     23.10 o 
   0   9   2     4839.12     4823.95     62.46 o 
   1   9   2     5955.66     5846.19     70.19 o 
   2   9   2     1856.08     1901.71     36.53 o 
   3   9   2      250.23      257.52     17.14 o 
   4   9   2     3843.46     3808.31     67.47 o 
   5   9   2     3345.27     3364.78     81.67 o 
   6   9   2     1379.52     1418.85     81.95 o 
   7   9   2        2.97       -1.05     28.02 o 
  -8  10   2      303.34      270.18     54.69 o 
  -7  10   2      718.34      766.18     68.44 o 
  -6  10   2     3495.34     3612.03     69.87 o 
  -5  10   2     3748.81     3577.11     64.40 o 
  -4  10   2     1567.22     1520.72     41.03 o 
  -3  10   2      511.35      490.89     24.04 o 
  -2  10   2     5303.57     4998.25     68.99 o 
  -1  10   2    12734.72    12314.08    118.78 o 
   0  10   2     1345.72     1385.74     38.77 o 
   1  10   2      332.62      377.61     20.05 o 
   2  10   2     6097.07     6194.75     76.03 o 
   3  10   2     8068.64     7948.60     91.12 o 
   4  10   2     2246.29     2416.46     52.78 o 
   5  10   2       71.01       91.65     23.71 o 
   6  10   2      752.22      811.49     62.40 o 
   7  10   2     3489.93     3619.01    120.02 o 
  -7  11   2     3399.55     3260.34    111.66 o 
  -6  11   2      526.05      502.65     31.75 o 
  -5  11   2     1289.06     1372.99     44.37 o 
  -4  11   2     6342.35     6510.89     92.56 o 
  -3  11   2     8505.56     8440.24    102.16 o 
  -2  11   2     3156.07     3283.98     56.69 o 
  -1  11   2      442.39      446.26     23.92 o 
   0  11   2     8131.21     8013.48     90.97 o 
   1  11   2     8671.74     8593.23    101.50 o 
   2  11   2     3863.90     3907.64     60.17 o 
   3  11   2        1.34      -11.23     11.23 o 
   4  11   2     3277.07     3309.50     69.60 o 
   5  11   2     3317.03     3391.09     89.08 o 
   6  11   2     2459.47     2521.45    100.33 o 
  -7  12   2      620.00      624.17     85.09 o 
  -6  12   2     2255.63     2181.09     67.78 o 
  -5  12   2     1402.40     1375.40     57.01 o 
  -4  12   2      288.38      255.38     23.24 o 
  -3  12   2      757.62      673.46     34.50 o 
  -2  12   2     2079.52     2076.19     47.86 o 
  -1  12   2     2890.36     2786.36     54.06 o 
   0  12   2      397.97      419.53     25.10 o 
   1  12   2        5.13       12.12     12.81 o 
   2  12   2     1137.71     1137.62     37.81 o 
   3  12   2     2062.55     2211.79     48.22 o 
   4  12   2      559.27      538.59     41.60 o 
   5  12   2       98.35       88.24     31.94 o 
  -6  13   2      371.34      438.56     70.60 o 
  -5  13   2     1128.02     1031.64     69.58 o 
  -4  13   2     6429.75     6582.38    150.81 o 
  -3  13   2     5280.06     5516.17    110.04 o 
  -2  13   2     1234.95     1225.13     53.49 o 
  -1  13   2      468.90      477.84     31.44 o 
   0  13   2     3950.84     4020.66     70.01 o 
   1  13   2     4927.51     5092.54     88.68 o 
   2  13   2     2999.42     3093.44     68.07 o 
   3  13   2        7.95        0.67     20.02 o 
   4  13   2     2941.22     3002.56     93.29 o 
  -4  14   2      168.89      127.97     36.74 o 
  -3  14   2      211.63      213.33     39.38 o 
  -2  14   2      745.15      788.58     48.50 o 
  -1  14   2     1495.78     1479.89     62.73 o 
   0  14   2       99.54       78.93     25.27 o 
   1  14   2       10.21        3.52     22.64 o 
   2  14   2      671.29      807.18     57.89 o 
   3  14   2      707.26      631.97     63.27 o 
  -1  15   2      258.41      197.38     51.15 o 
   0  15   2     5082.48     5468.38    189.66 o 
 -11   1   3      274.84      266.65     68.19 o 
 -10   1   3     1880.44     1763.12     95.84 o 
  -9   1   3     6425.46     6446.93    127.69 o 
  -8   1   3    13291.42    13356.10    177.09 o 
  -7   1   3     1930.72     1971.19     48.70 o 
  -6   1   3     1047.95     1053.44     24.96 o 
  -5   1   3    11734.15    11804.85    110.67 o 
  -4   1   3    31656.88    32291.83    305.78 o 
  -3   1   3     5883.27     6027.94     95.23 o 
  -2   1   3       23.46       -5.66      5.66 o 
  -1   1   3    22367.10    23140.89    333.66 o 
   0   1   3    33316.90    33269.18    681.67 o 
   1   1   3     5269.80     4976.57     39.84 o 
   2   1   3     3257.77     3430.49     41.07 o 
   3   1   3    21000.02    20774.45    205.94 o 
   4   1   3    28963.07    28963.08    277.21 o 
   5   1   3     9738.94     9421.38    125.95 o 
   6   1   3     1820.78     1757.91     47.87 o 
   7   1   3     2585.47     2694.75     77.72 o 
   8   1   3     4962.92     5210.04    180.02 o 
   9   1   3     3463.22     3596.57    159.89 o 
 -11   2   3       94.44       54.16     42.02 o 
 -10   2   3       69.74       78.21     36.33 o 
  -9   2   3       25.80       24.78     21.74 o 
  -8   2   3      148.05      139.85     20.38 o 
  -7   2   3      418.60      439.15     24.15 o 
  -6   2   3      803.86      821.40     23.40 o 
  -5   2   3      117.22       91.05      8.94 o 
  -4   2   3       19.23        5.13      6.74 o 
  -3   2   3       64.73       68.76      6.67 o 
  -2   2   3     1450.05     1458.11     23.99 o 
  -1   2   3     1768.14     1643.17     36.45 o 
   0   2   3     1674.11     1529.41     37.05 o 
   1   2   3       84.27       76.94      4.90 o 
   2   2   3      196.23      182.14      9.61 o 
   3   2   3       37.32       44.87      7.21 o 
   4   2   3     1004.00     1004.65     28.37 o 
   5   2   3       40.76       25.57     11.65 o 
   6   2   3        4.93       19.07     15.71 o 
   7   2   3      176.57      185.23     29.86 o 
   8   2   3        2.30        5.28     57.83 o 
   9   2   3       81.92      134.64     52.47 o 
 -11   3   3      927.29      868.16     97.43 o 
 -10   3   3     1050.93     1062.53     80.73 o 
  -9   3   3     6114.09     5937.00    123.49 o 
  -8   3   3    16187.98    15888.68    203.77 o 
  -7   3   3     5375.45     5315.89     85.73 o 
  -6   3   3     3331.86     3681.03     65.31 o 
  -5   3   3    21889.32    21972.48    181.59 o 
  -4   3   3    52493.81    52642.16    395.45 o 
  -3   3   3    10797.22    10987.51     99.04 o 
  -2   3   3       10.69       -4.31      4.31 o 
  -1   3   3     9234.13     9406.54     73.76 o 
   0   3   3    32500.99    29548.58   1086.23 o 
   1   3   3    25943.30    26239.21    183.86 o 
   2   3   3     4306.56     4606.57     61.59 o 
   3   3   3     1415.21     1388.11     25.33 o 
   4   3   3    22423.64    22416.56    225.46 o 
   5   3   3    12332.96    12276.19    155.76 o 
   6   3   3     3149.38     3267.32     76.89 o 
   7   3   3     2914.32     2850.90    107.71 o 
   8   3   3     6255.53     6511.18    166.47 o 
   9   3   3     4392.08     4543.57    266.41 o 
 -11   4   3      606.15      615.83    119.63 o 
 -10   4   3      442.94      427.62     70.03 o 
  -9   4   3       73.15       53.62     20.49 o 
  -8   4   3      126.27       96.23     19.64 o 
  -7   4   3     1419.46     1393.65     41.95 o 
  -6   4   3     1546.38     1518.94     33.61 o 
  -5   4   3      327.91      325.90     21.06 o 
  -4   4   3       32.51       31.56      6.82 o 
  -3   4   3     4781.66     4835.03     51.34 o 
  -2   4   3     2586.54     2365.99     29.10 o 
  -1   4   3     2777.47     2782.62     30.83 o 
   0   4   3      178.10      174.14      8.76 o 
   1   4   3     2295.79     2217.15     27.61 o 
   2   4   3     3942.36     3822.66     37.49 o 
   3   4   3     1750.75     1808.71     26.92 o 
   4   4   3       27.83       18.36      9.85 o 
   5   4   3      459.80      443.67     30.80 o 
   6   4   3     1203.46     1312.29     57.90 o 
   7   4   3      382.66      464.63     43.14 o 
   8   4   3        9.53       51.70     39.41 o 
 -10   5   3     1430.17     1338.74     75.29 o 
  -9   5   3     5106.93     5078.73    115.23 o 
  -8   5   3     7486.59     7438.96    123.68 o 
  -7   5   3     2287.85     2380.60     59.57 o 
  -6   5   3     1681.71     1677.63     40.88 o 
  -5   5   3     6362.97     6273.64     93.90 o 
  -4   5   3    31020.09    30070.60    231.27 o 
  -3   5   3    14984.69    15276.60    134.41 o 
  -2   5   3       65.88       88.07      7.94 o 
  -1   5   3    15997.57    16205.81    128.71 o 
   0   5   3    61134.36    60398.36    423.00 o 
   1   5   3    17062.29    17127.03    131.09 o 
   2   5   3      631.03      601.25     15.61 o 
   3   5   3     7437.50     7637.67     79.25 o 
   4   5   3    12456.98    12834.79    147.18 o 
   5   5   3     4363.32     4445.27     90.50 o 
   6   5   3      711.78      775.70     43.28 o 
   7   5   3     2391.22     2507.50    101.47 o 
   8   5   3     4887.63     4932.29    181.45 o 
 -10   6   3     1143.52     1038.92     70.03 o 
  -9   6   3      449.83      432.40     41.00 o 
  -8   6   3       21.22        8.01     17.24 o 
  -7   6   3     2079.89     2026.66     56.68 o 
  -6   6   3     1144.48     1138.73     34.13 o 
  -5   6   3     1444.48     1388.01     42.44 o 
  -4   6   3       99.94       87.82      9.42 o 
  -3   6   3     3442.83     3228.40     47.97 o 
  -2   6   3     5224.14     4800.58     54.85 o 
  -1   6   3     3095.69     3136.70     38.15 o 
   0   6   3      212.02      232.68     11.80 o 
   1   6   3     3625.99     3714.40     42.85 o 
   2   6   3     4220.97     4220.78     45.75 o 
   3   6   3     2037.67     2026.63     32.29 o 
   4   6   3      134.98      117.28     15.87 o 
   5   6   3      906.44      926.85     44.43 o 
   6   6   3     2428.48     2393.91     81.22 o 
   7   6   3     1921.50     1999.15     96.18 o 
   8   6   3       70.52       37.93     40.56 o 
 -10   7   3     1043.40     1025.29    100.38 o 
  -9   7   3     4077.39     4110.21    109.91 o 
  -8   7   3    10039.37    10144.27    157.63 o 
  -7   7   3     2147.14     2124.91     82.55 o 
  -6   7   3      443.31      426.16     24.57 o 
  -5   7   3    10039.89     9797.27    101.28 o 
  -4   7   3    15416.14    15158.13    142.65 o 
  -3   7   3     2363.34     2216.27     38.46 o 
  -2   7   3      584.50      571.43     19.17 o 
  -1   7   3    12895.71    12818.90    110.98 o 
   0   7   3    14312.73    13834.64    118.10 o 
   1   7   3    11512.37    11693.76    100.69 o 
   2   7   3       41.77       37.85      6.97 o 
   3   7   3     2482.71     2441.15     35.11 o 
   4   7   3    13313.89    13392.81    177.89 o 
   5   7   3     5386.75     5222.39    122.57 o 
   6   7   3      783.37      785.64     73.62 o 
   7   7   3     2076.42     1933.97    349.59 o 
   8   7   3     3672.80     3764.99    165.17 o 
  -9   8   3     1003.42      930.59     59.61 o 
  -8   8   3      137.21      102.30     24.11 o 
  -7   8   3     4259.76     4387.86    113.18 o 
  -6   8   3     6729.89     6641.97     90.36 o 
  -5   8   3     2601.88     2600.01     49.05 o 
  -4   8   3       29.14       36.02      9.98 o 
  -3   8   3     6074.68     5861.59     75.34 o 
  -2   8   3     5455.88     5418.22     65.58 o 
  -1   8   3     4596.86     4578.27     55.55 o 
   0   8   3      230.41      267.05     14.71 o 
   1   8   3     1275.69     1341.67     27.27 o 
   2   8   3     6185.15     6157.49     64.93 o 
   3   8   3     6474.36     6671.53     91.40 o 
   4   8   3      784.24      770.45     34.95 o 
   5   8   3      582.98      528.70     44.92 o 
   6   8   3     3845.40     4227.52    117.98 o 
   7   8   3     2800.74     3134.15    148.24 o 
  -9   9   3     2465.51     2219.07    129.91 o 
  -8   9   3     4307.06     4451.64    101.38 o 
  -7   9   3     1294.23     1316.66     49.77 o 
  -6   9   3      125.33      108.70     16.93 o 
  -5   9   3     1815.82     1747.36     40.10 o 
  -4   9   3     5098.22     4936.65     76.60 o 
  -3   9   3     1107.97     1114.51     33.29 o 
  -2   9   3      195.80      163.28     15.91 o 
  -1   9   3     4623.13     4604.11     58.56 o 
   0   9   3     7402.90     7349.24     83.26 o 
   1   9   3     2216.59     2155.34     36.80 o 
   2   9   3       21.37       24.49      9.24 o 
   3   9   3     3090.81     3164.69     55.67 o 
   4   9   3     5549.71     5596.51     94.85 o 
   5   9   3     2491.87     2559.79     87.12 o 
   6   9   3      500.30      521.59     52.09 o 
   7   9   3      932.46      933.70     95.49 o 
  -8  10   3      696.75      620.01     57.10 o 
  -7  10   3     3607.15     3778.48     82.50 o 
  -6  10   3     3699.32     3726.64     69.43 o 
  -5  10   3     2361.88     2382.20     58.72 o 
  -4  10   3        8.14       12.71     11.92 o 
  -3  10   3     3332.91     3181.87     53.96 o 
  -2  10   3    10140.40     9976.65    109.08 o 
  -1  10   3     4130.47     4128.86     57.48 o 
   0  10   3       11.16        5.24      8.94 o 
   1  10   3     5152.75     5290.61     71.21 o 
   2  10   3     7828.87     8071.44     90.83 o 
   3  10   3     3086.35     3206.43     56.36 o 
   4  10   3       51.84       36.67     18.20 o 
   5  10   3     1132.57     1157.19    115.46 o 
   6  10   3     1861.42     1855.74     88.36 o 
  -8  11   3     2394.66     2631.62    144.40 o 
  -7  11   3      558.13      554.68     44.66 o 
  -6  11   3      276.62      288.06     25.56 o 
  -5  11   3     2373.25     2243.51     55.70 o 
  -4  11   3     5668.93     5621.53     84.77 o 
  -3  11   3     2146.80     2128.42     45.82 o 
  -2  11   3       16.45       18.96     10.76 o 
  -1  11   3     2730.92     2601.54     49.73 o 
   0  11   3     6221.95     6041.60     76.42 o 
   1  11   3     4045.96     4033.50     64.03 o 
   2  11   3      112.97       95.08     15.03 o 
   3  11   3      791.83      828.78     33.54 o 
   4  11   3     3556.33     3603.25     79.97 o 
   5  11   3     1380.93     1481.55     71.81 o 
  -7  12   3     3652.81     3727.98    138.65 o 
  -6  12   3     3833.67     4031.02     96.72 o 
  -5  12   3     1079.13     1099.27     47.75 o 
  -4  12   3      425.99      381.27     26.49 o 
  -3  12   3     5295.67     5241.53     78.95 o 
  -2  12   3     4563.31     4565.47     71.85 o 
  -1  12   3     2075.96     2040.05     63.75 o 
   0  12   3       77.13       33.34     13.75 o 
   1  12   3     2435.58     2509.22     51.57 o 
   2  12   3     4680.15     4866.82     85.05 o 
   3  12   3     3084.52     3287.40     90.86 o 
   4  12   3       37.06       34.63     23.60 o 
   5  12   3     1161.40     1154.49     74.65 o 
  -6  13   3      343.10      343.24     49.76 o 
  -5  13   3     1483.90     1439.83     56.44 o 
  -4  13   3     2818.37     2994.03     80.63 o 
  -3  13   3      745.02      768.89     46.57 o 
  -2  13   3       10.90       24.43     18.58 o 
  -1  13   3     1235.69     1168.68     45.49 o 
   0  13   3     2158.31     2171.57     58.59 o 
   1  13   3     1177.20     1117.63     44.21 o 
   2  13   3       52.09       42.37     21.12 o 
   3  13   3      423.44      416.08     42.35 o 
   4  13   3     1597.30     1899.57    115.36 o 
  -4  14   3       89.00       67.23     33.95 o 
  -3  14   3     3498.96     3257.19    114.34 o 
  -2  14   3     5249.30     5512.28    156.58 o 
  -1  14   3     2934.10     3194.48     85.95 o 
   0  14   3       11.21       36.80     22.61 o 
   1  14   3     1948.08     2128.69     78.16 o 
   2  14   3     4186.87     4619.09    137.05 o 
 -11   0   4     8964.55     9012.48    423.20 o 
 -10   0   4     1705.87     1961.00    160.20 o 
  -9   0   4      186.47      181.42     34.61 o 
  -8   0   4    18216.07    18137.27    313.52 o 
  -7   0   4    24286.74    24938.10    333.00 o 
  -6   0   4    18337.69    18823.53    229.21 o 
  -5   0   4     7488.45     8485.08    115.49 o 
  -4   0   4     5263.07     5600.50     84.21 o 
  -3   0   4    70068.29    72706.70    713.56 o 
  -2   0   4    98298.41   106126.43   1484.82 o 
  -1   0   4    14712.18    17119.18    195.82 o 
   0   0   4      789.29      827.36     39.61 o 
   1   0   4    73990.70    72550.01   1406.98 o 
   2   0   4    35251.57    34202.26    491.34 o 
   3   0   4     3600.21     3505.37    105.98 o 
   4   0   4     2386.09     2374.45     76.90 o 
   5   0   4    10949.47    11217.53    206.73 o 
   6   0   4    16196.37    16234.86    344.38 o 
   7   0   4     4735.17     4871.08    322.26 o 
   8   0   4      269.46      312.81     84.22 o 
 -11   1   4        4.80      173.91     62.01 o 
 -10   1   4       12.78       80.94     25.32 o 
  -9   1   4        5.17        5.27     17.66 o 
  -8   1   4       50.11        4.50     24.02 o 
  -7   1   4      195.14      163.15     17.39 o 
  -6   1   4        5.32       10.08      6.71 o 
  -5   1   4      184.42      187.01     12.34 o 
  -4   1   4       28.51       25.88      6.00 o 
  -3   1   4     1544.82     1609.69     25.85 o 
  -2   1   4      226.08      236.81      9.27 o 
  -1   1   4     5954.45     6018.25     98.73 o 
   0   1   4     2105.58     2105.59     23.66 o 
   1   1   4      202.37      189.89      7.70 o 
   2   1   4      579.17      542.22     16.66 o 
   3   1   4      548.05      540.68     22.86 o 
   4   1   4       18.33        1.55      9.10 o 
   5   1   4      181.69      143.56     18.71 o 
   6   1   4        1.85        5.82     19.06 o 
   7   1   4       30.50      237.06    132.16 o 
   8   1   4      188.52      200.37     54.87 o 
 -11   2   4     5212.34     5196.75    167.83 o 
 -10   2   4     2353.57     2500.86     82.43 o 
  -9   2   4      240.44      212.06     29.78 o 
  -8   2   4     8177.68     8154.97    117.81 o 
  -7   2   4    21908.45    21580.56    233.84 o 
  -6   2   4     3574.05     3526.18     47.69 o 
  -5   2   4      265.67      303.21     14.59 o 
  -4   2   4    27433.05    27965.48    221.27 o 
  -3   2   4    52457.60    53922.37    392.16 o 
  -2   2   4     1282.62     1156.05     18.56 o 
  -1   2   4       18.56        0.78      5.00 o 
   0   2   4     8508.80     8574.04     97.71 o 
   1   2   4    31909.28    31528.65    217.79 o 
   2   2   4    20510.45    19692.44    157.11 o 
   3   2   4     1505.60     1612.62     33.60 o 
   4   2   4     3108.46     3086.99     58.70 o 
   5   2   4    17373.91    17403.40    206.82 o 
   6   2   4    18036.30    18152.13    313.23 o 
   7   2   4     2275.28     2235.53    152.25 o 
   8   2   4      435.34      422.82     51.45 o 
 -11   3   4       42.90       28.98     38.87 o 
 -10   3   4      103.11       57.57     28.56 o 
  -9   3   4      442.57      438.36     33.54 o 
  -8   3   4      746.23      716.83     37.18 o 
  -7   3   4      269.99      275.83     23.51 o 
  -6   3   4      544.95      531.03     19.74 o 
  -5   3   4     3092.10     3133.23     43.64 o 
  -4   3   4     1575.12     1582.09     27.89 o 
  -3   3   4       58.34       49.02      6.46 o 
  -2   3   4     1534.36     1626.09     22.79 o 
  -1   3   4      707.04      611.66     13.77 o 
   0   3   4     3006.47     3029.00     30.64 o 
   1   3   4      313.47      314.13      9.79 o 
   2   3   4      201.56      228.80      8.98 o 
   3   3   4     1437.03     1365.27     32.02 o 
   4   3   4     1812.14     1884.79     73.40 o 
   5   3   4      337.47      298.05     23.98 o 
   6   3   4       46.17       57.33     32.35 o 
   7   3   4      490.40      477.66     49.50 o 
   8   3   4      176.51      150.74     41.67 o 
 -11   4   4     5157.76     5214.59    276.74 o 
 -10   4   4     1227.80     1106.14     74.14 o 
  -9   4   4       27.30       27.12     20.18 o 
  -8   4   4     7959.45     7781.55    124.53 o 
  -7   4   4    10909.76    10976.17    218.26 o 
  -6   4   4     1756.16     1716.23     33.34 o 
  -5   4   4      278.24      278.42     14.80 o 
  -4   4   4    17313.78    17490.83    151.37 o 
  -3   4   4    50067.04    47318.90    381.01 o 
  -2   4   4    11144.14    10855.60     86.16 o 
  -1   4   4      736.63      701.05     19.50 o 
   0   4   4    11193.78    11276.68     85.57 o 
   1   4   4    34913.48    34276.79    228.34 o 
   2   4   4    12486.42    12029.12     86.31 o 
   3   4   4     2549.28     2505.22     40.13 o 
   4   4   4     3784.70     3687.83     68.78 o 
   5   4   4     4635.36     4782.54    105.36 o 
   6   4   4     9282.33     9220.85    194.62 o 
   7   4   4      853.91      900.31     70.60 o 
   8   4   4      441.64      542.58     73.76 o 
 -11   5   4       97.30        4.07     64.87 o 
 -10   5   4     1142.19     1200.71     63.31 o 
  -9   5   4     1831.91     1751.16     60.88 o 
  -8   5   4      939.10      890.58     48.38 o 
  -7   5   4       34.97       30.57     11.53 o 
  -6   5   4      925.55      909.91     28.20 o 
  -5   5   4     1746.83     1729.87     32.83 o 
  -4   5   4     4606.81     4481.71     64.43 o 
  -3   5   4      609.58      593.59     16.43 o 
  -2   5   4      973.57     1016.77     18.79 o 
  -1   5   4     8932.11     8769.75     82.34 o 
   0   5   4     7975.44     8105.54     73.66 o 
   1   5   4      872.99      873.75     17.90 o 
   2   5   4      809.90      773.31     18.38 o 
   3   5   4     3687.46     3670.49     52.61 o 
   4   5   4     2266.91     2370.66     55.00 o 
   5   5   4      511.86      491.39     34.67 o 
   6   5   4       33.96       66.47     27.08 o 
   7   5   4      789.17      740.99     79.27 o 
   8   5   4      912.07     1080.87    123.64 o 
 -10   6   4      898.74      910.60     59.24 o 
  -9   6   4        1.84       -8.18     18.39 o 
  -8   6   4     5822.23     5551.14    104.89 o 
  -7   6   4     9662.12     9597.47    183.49 o 
  -6   6   4     2794.93     2750.45     48.58 o 
  -5   6   4     1022.53     1062.12     26.97 o 
  -4   6   4     7128.10     6896.72     77.34 o 
  -3   6   4    23691.14    22732.90    180.64 o 
  -2   6   4     9310.63     9038.68     83.59 o 
  -1   6   4     1587.56     1550.63     26.22 o 
   0   6   4     5109.10     5210.97     55.59 o 
   1   6   4    27897.73    28159.99    207.43 o 
   2   6   4    15727.89    15459.15    115.92 o 
   3   6   4     1624.07     1732.44     32.88 o 
   4   6   4     1427.11     1481.93     50.55 o 
   5   6   4     6446.11     6567.03    150.44 o 
   6   6   4     7205.46     7675.71    335.24 o 
   7   6   4      930.69     1076.38     93.27 o 
   8   6   4      147.06       80.50    106.21 o 
 -10   7   4     1355.29     1511.89     83.53 o 
  -9   7   4     2832.66     2890.55     79.47 o 
  -8   7   4     1752.06     1565.32     57.13 o 
  -7   7   4       91.19       86.63     16.05 o 
  -6   7   4     3534.68     3583.03     59.49 o 
  -5   7   4     4724.50     4745.21     62.01 o 
  -4   7   4     3594.68     3388.75     51.10 o 
  -3   7   4      348.55      291.91     16.22 o 
  -2   7   4     4914.35     4989.64     56.37 o 
  -1   7   4     3117.98     3044.73     39.28 o 
   0   7   4     4495.89     4383.14     52.15 o 
   1   7   4       96.21      109.65      9.66 o 
   2   7   4      783.46      776.06     21.05 o 
   3   7   4     2524.36     2541.79     45.10 o 
   4   7   4     2990.23     3068.32     70.11 o 
   5   7   4      592.16      604.41     47.17 o 
   6   7   4      220.66      125.10     43.83 o 
   7   7   4     1684.74     1628.35    112.84 o 
 -10   8   4      677.19      698.95    117.54 o 
  -9   8   4       13.13       13.00     25.48 o 
  -8   8   4     6617.48     6524.94    146.13 o 
  -7   8   4    12734.24    12740.15    152.54 o 
  -6   8   4     7703.67     7511.96     91.40 o 
  -5   8   4     1048.57     1003.21     30.94 o 
  -4   8   4     4851.01     4804.77     65.76 o 
  -3   8   4    12424.21    11898.40    124.49 o 
  -2   8   4     6820.35     6647.40     75.76 o 
  -1   8   4      459.75      464.79     18.60 o 
   0   8   4     1603.16     1610.48     29.69 o 
   1   8   4    10524.92    10430.46     93.22 o 
   2   8   4    10713.50    10739.61    101.26 o 
   3   8   4     2874.41     2900.28     52.82 o 
   4   8   4      156.60      147.87     26.02 o 
   5   8   4     4091.78     4214.42    113.56 o 
   6   8   4     6555.08     6866.86    221.48 o 
   7   8   4     1287.61     1279.30    107.21 o 
  -9   9   4     1569.36     1513.48     92.47 o 
  -8   9   4     1078.67     1158.72     55.83 o 
  -7   9   4      274.72      253.21     24.60 o 
  -6   9   4     1710.69     1680.19     42.08 o 
  -5   9   4     4133.10     3939.38     64.88 o 
  -4   9   4     2160.38     2156.38     45.11 o 
  -3   9   4       83.04       56.54     11.67 o 
  -2   9   4     2905.58     2850.10     47.74 o 
  -1   9   4     6418.13     6450.96     73.49 o 
   0   9   4     2778.54     2801.67     44.42 o 
   1   9   4        9.36        8.00      8.55 o 
   2   9   4     3174.16     3287.10     50.07 o 
   3   9   4     6318.17     6437.05     94.33 o 
   4   9   4     3532.93     3744.81     94.97 o 
   5   9   4      339.29      391.15     75.22 o 
   6   9   4      660.54      680.52     83.50 o 
  -9  10   4       39.97       38.35     41.74 o 
  -8  10   4     2605.68     2627.85    100.09 o 
  -7  10   4     4008.58     4182.81     80.67 o 
  -6  10   4     1777.69     1791.77     47.10 o 
  -5  10   4      525.04      541.44     28.78 o 
  -4  10   4     1321.79     1318.99     41.61 o 
  -3  10   4     6431.13     6236.57     85.66 o 
  -2  10   4     3051.90     3165.89     53.46 o 
  -1  10   4      277.04      263.81     17.36 o 
   0  10   4     2241.68     2253.80     41.66 o 
   1  10   4     9395.48     9552.69    105.77 o 
   2  10   4     3963.26     3995.47     59.18 o 
   3  10   4      533.63      559.03     31.45 o 
   4  10   4      928.38      809.71     52.46 o 
   5  10   4     2248.05     2318.47    105.85 o 
   6  10   4     3177.28     3315.95    157.40 o 
  -8  11   4     1835.69     1972.93    256.29 o 
  -7  11   4      128.87       81.12     27.30 o 
  -6  11   4     2658.35     2619.84     58.56 o 
  -5  11   4     6668.99     6579.83     95.43 o 
  -4  11   4     7891.04     7915.23    133.39 o 
  -3  11   4      479.58      466.57     25.19 o 
  -2  11   4     1671.51     1684.31     40.77 o 
  -1  11   4     8858.74     8867.72    104.48 o 
   0  11   4     9074.35     9233.19    101.52 o 
   1  11   4     1432.43     1487.68     42.31 o 
   2  11   4      923.42      950.46     33.72 o 
   3  11   4     4519.15     4794.44     85.75 o 
   4  11   4     4391.27     4724.16    149.47 o 
   5  11   4     1396.60     1455.88     95.22 o 
  -7  12   4     1462.53     1284.86     88.14 o 
  -6  12   4      521.82      449.23     35.29 o 
  -5  12   4        2.21        6.91     17.48 o 
  -4  12   4     1649.79     1645.18     45.42 o 
  -3  12   4     3572.52     3711.90     73.70 o 
  -2  12   4     1554.33     1572.77     42.86 o 
  -1  12   4      282.56      330.04     23.06 o 
   0  12   4      519.46      526.90     28.92 o 
   1  12   4     2298.13     2282.11     59.30 o 
   2  12   4     2077.36     2253.63     54.04 o 
   3  12   4      529.30      522.24     37.50 o 
   4  12   4      305.07      301.44     41.34 o 
  -6  13   4     2526.88     2429.81    102.06 o 
  -5  13   4     5543.65     5687.91    107.44 o 
  -4  13   4     3327.14     3274.46     77.25 o 
  -3  13   4        2.31        8.67     18.83 o 
  -2  13   4     2670.27     2631.24     73.70 o 
  -1  13   4     4981.06     5028.62     96.93 o 
   0  13   4     4736.24     5023.44     90.24 o 
   1  13   4      618.62      660.89     37.16 o 
   2  13   4      446.45      452.74     43.16 o 
   3  13   4     3949.05     4357.63    112.79 o 
  -4  14   4      741.22      787.92     58.20 o 
  -3  14   4     1751.53     1828.91    110.40 o 
  -2  14   4     1078.98     1052.20     55.14 o 
  -1  14   4      169.80      174.56     29.18 o 
   0  14   4       83.07       45.92     23.68 o 
   1  14   4     1016.48     1002.91     65.39 o 
 -11   1   5     4454.64     4609.54    325.84 o 
 -10   1   5     7123.86     7266.04    144.80 o 
  -9   1   5     6113.05     6250.22    124.73 o 
  -8   1   5        8.40       14.21     14.93 o 
  -7   1   5    11820.44    11883.93    121.01 o 
  -6   1   5    16993.33    16895.28    146.75 o 
  -5   1   5    27225.30    27420.13    212.39 o 
  -4   1   5     2754.13     2836.30     35.88 o 
  -3   1   5    13998.22    14644.14    117.76 o 
  -2   1   5    19726.18    19952.13    215.42 o 
  -1   1   5    55320.36    57271.63    874.07 o 
   0   1   5     3008.33     2913.06     30.46 o 
   1   1   5     7176.99     7541.72     71.59 o 
   2   1   5    18015.38    17765.88    193.21 o 
   3   1   5    26168.87    25967.85    275.73 o 
   4   1   5     4004.26     3701.73     86.12 o 
   5   1   5      618.66      576.30     41.69 o 
   6   1   5     7002.05     7040.96    139.82 o 
   7   1   5     9276.54     9324.00    207.00 o 
   8   1   5     4435.35     4450.65    178.15 o 
 -11   2   5      136.39      168.57     46.30 o 
 -10   2   5       10.21       10.38     24.09 o 
  -9   2   5      132.67      150.74     29.68 o 
  -8   2   5      672.84      662.99     33.09 o 
  -7   2   5      305.19      295.45     18.68 o 
  -6   2   5        1.33       -5.14      6.81 o 
  -5   2   5     1222.23     1246.55     25.37 o 
  -4   2   5     4195.35     4411.29     51.12 o 
  -3   2   5     1484.11     1560.55     22.85 o 
  -2   2   5      559.67      549.28     15.80 o 
  -1   2   5      872.82      896.05     19.84 o 
   0   2   5     2119.55     2084.42     24.54 o 
   1   2   5      724.35      714.97     16.08 o 
   2   2   5      534.43      504.88     17.01 o 
   3   2   5      161.95      136.38     14.93 o 
   4   2   5      117.53      126.84     19.83 o 
   5   2   5      805.29      821.31     48.32 o 
   6   2   5      271.57      208.36     64.98 o 
   7   2   5        8.33       37.05     60.69 o 
   8   2   5       13.88      120.09    111.76 o 
 -11   3   5     3344.83     3355.67    133.48 o 
 -10   3   5     8701.66     8689.05    164.19 o 
  -9   3   5    14563.54    14816.89    199.91 o 
  -8   3   5     1079.99     1219.32     47.81 o 
  -7   3   5     4643.79     4708.62     67.92 o 
  -6   3   5    29965.21    29695.27    243.69 o 
  -5   3   5    31090.24    30387.86    245.08 o 
  -4   3   5     2502.44     2503.08     40.40 o 
  -3   3   5    16766.94    18300.62    167.26 o 
  -2   3   5    44528.82    44430.80    314.64 o 
  -1   3   5    52760.79    53109.12    365.86 o 
   0   3   5    19851.56    20179.49    147.24 o 
   1   3   5      395.86      414.60     10.57 o 
   2   3   5     8239.88     7807.07     68.77 o 
   3   3   5    31085.36    30383.82    320.58 o 
   4   3   5    12463.75    12238.17    172.64 o 
   5   3   5      205.24      164.53     25.83 o 
   6   3   5     4475.75     4262.89    165.26 o 
   7   3   5     8458.02     8794.56    202.35 o 
   8   3   5     3936.85     4305.55    140.50 o 
 -11   4   5      237.17      186.61     48.72 o 
 -10   4   5        6.13        7.21     22.77 o 
  -9   4   5      487.27      527.46     37.17 o 
  -8   4   5     1393.56     1280.18     48.33 o 
  -7   4   5      726.31      730.15     28.19 o 
  -6   4   5        4.61        9.27      8.00 o 
  -5   4   5      534.22      497.56     19.31 o 
  -4   4   5     3367.94     3378.24     44.26 o 
  -3   4   5     1042.14      986.59     24.25 o 
  -2   4   5      488.22      521.17     14.92 o 
  -1   4   5      564.04      556.05     14.36 o 
   0   4   5     2308.39     2509.71     27.40 o 
   1   4   5     3407.35     3274.72     34.36 o 
   2   4   5      595.39      625.77     15.14 o 
   3   4   5       60.01       66.47     12.95 o 
   4   4   5     1444.23     1341.54     76.02 o 
   5   4   5     1347.77     1315.64     65.62 o 
   6   4   5      308.43      266.76     40.30 o 
   7   4   5        0.11        6.13     36.87 o 
   8   4   5      190.09      142.64     69.38 o 
 -11   5   5     3130.27     2672.00    200.22 o 
 -10   5   5     6321.70     6532.68    136.55 o 
  -9   5   5     6400.92     6322.26    116.56 o 
  -8   5   5      142.59      106.20     20.06 o 
  -7   5   5     2494.51     2363.50     47.81 o 
  -6   5   5     8027.39     7761.54     87.58 o 
  -5   5   5    13878.71    13245.54    120.59 o 
  -4   5   5     2839.72     2633.53     40.97 o 
  -3   5   5     3620.09     3556.23     44.16 o 
  -2   5   5    26640.98    26862.22    214.18 o 
  -1   5   5    46963.29    46238.12    425.71 o 
   0   5   5    10878.28    11527.79     87.99 o 
   1   5   5     2205.68     2313.67     29.48 o 
   2   5   5    15473.96    15825.86    117.23 o 
   3   5   5    18753.92    18758.48    203.45 o 
   4   5   5     6247.88     6288.03    158.76 o 
   5   5   5        5.95       14.61     21.05 o 
   6   5   5     2227.96     2374.04    132.82 o 
   7   5   5     4976.66     5292.59    197.09 o 
 -11   6   5      354.12      356.35    102.03 o 
 -10   6   5        1.38        9.77     22.86 o 
  -9   6   5     1026.26     1032.04     55.56 o 
  -8   6   5     2444.84     2572.76     68.15 o 
  -7   6   5     1656.64     1686.85     55.63 o 
  -6   6   5      287.03      287.53     18.16 o 
  -5   6   5      743.93      773.38     25.47 o 
  -4   6   5     3473.96     3369.15     49.36 o 
  -3   6   5     4835.35     4732.92     54.97 o 
  -2   6   5       64.31       68.08      7.75 o 
  -1   6   5      254.65      286.49     12.76 o 
   0   6   5     9555.03     9453.95     81.50 o 
   1   6   5     3872.13     3977.36     45.09 o 
   2   6   5      641.45      622.55     21.98 o 
   3   6   5       70.79       40.18     12.65 o 
   4   6   5     2862.52     2956.14     84.22 o 
   5   6   5     1824.71     1854.21     78.40 o 
   6   6   5     1182.26     1214.46     94.41 o 
   7   6   5        0.34      -34.66     37.22 o 
 -10   7   5     2959.63     3021.75    105.98 o 
  -9   7   5     3855.73     3988.15     93.78 o 
  -8   7   5       76.70       59.77     20.31 o 
  -7   7   5     4836.62     5115.99    114.64 o 
  -6   7   5    12999.03    12753.37    129.35 o 
  -5   7   5    13374.78    12936.07    129.66 o 
  -4   7   5     2062.19     1965.67     38.11 o 
  -3   7   5     4136.05     4136.07     58.81 o 
  -2   7   5     6468.71     6543.10     69.37 o 
  -1   7   5    12066.90    11729.52    101.19 o 
   0   7   5     1974.55     2074.96     31.35 o 
   1   7   5     1024.66     1056.07     22.68 o 
   2   7   5     5121.42     5075.83     59.83 o 
   3   7   5    14732.36    15020.23    174.63 o 
   4   7   5     3890.71     3851.32     99.87 o 
   5   7   5       37.36      -11.80     46.95 o 
   6   7   5     2866.74     2921.17    138.53 o 
   7   7   5     3723.68     3586.50    163.45 o 
 -10   8   5       69.77       87.61     45.49 o 
  -9   8   5      899.88      832.46     62.74 o 
  -8   8   5     6252.63     6218.07    118.54 o 
  -7   8   5     5341.71     5244.93     89.82 o 
  -6   8   5     1004.05      990.00     39.25 o 
  -5   8   5     1387.22     1340.08     36.08 o 
  -4   8   5    12022.36    11739.15    139.58 o 
  -3   8   5     6925.27     6758.65     83.83 o 
  -2   8   5     2936.65     2890.49     43.27 o 
  -1   8   5      404.28      381.32     17.00 o 
   0   8   5     4973.76     5112.17     56.49 o 
   1   8   5     7899.77     7585.13     93.69 o 
   2   8   5     4024.47     4139.58     52.87 o 
   3   8   5       80.79       74.79     16.63 o 
   4   8   5     2393.47     2299.38    120.84 o 
   5   8   5     4693.86     5044.55    229.74 o 
   6   8   5     2161.32     2146.21    125.65 o 
  -9   9   5     1367.12     1403.79     80.10 o 
  -8   9   5       18.66       12.57     20.07 o 
  -7   9   5     3530.78     3476.75     75.90 o 
  -6   9   5     6429.27     6198.57     88.16 o 
  -5   9   5     8415.78     8109.17    102.29 o 
  -4   9   5     1408.68     1377.42     37.24 o 
  -3   9   5     1323.04     1341.58     35.61 o 
  -2   9   5     4490.28     4275.12     57.98 o 
  -1   9   5     7457.61     7466.38     81.86 o 
   0   9   5      337.69      328.96     18.16 o 
   1   9   5     2076.41     2117.19     35.07 o 
   2   9   5     5949.70     5938.18     76.97 o 
   3   9   5     6742.86     6792.90    115.83 o 
   4   9   5     1854.90     1891.05    119.96 o 
   5   9   5       45.08       12.35     38.59 o 
   6   9   5     1729.64     1747.72    205.22 o 
  -9  10   5     1378.09     1487.13    113.96 o 
  -8  10   5     3546.77     3532.27    114.41 o 
  -7  10   5     1982.61     1862.40     54.86 o 
  -6  10   5      214.44      230.22     21.40 o 
  -5  10   5      859.74      812.76     33.60 o 
  -4  10   5     7058.87     6886.79     96.37 o 
  -3  10   5     7014.43     6663.97     89.91 o 
  -2  10   5     2453.47     2458.10     44.51 o 
  -1  10   5      285.54      289.12     18.52 o 
   0  10   5     8662.35     8867.51     96.38 o 
   1  10   5     6529.77     6721.65     77.36 o 
   2  10   5     1905.66     2024.30     46.77 o 
   3  10   5      287.68      281.24     30.09 o 
   4  10   5     2678.19     2784.05    132.83 o 
   5  10   5     3014.46     3135.34    149.23 o 
  -8  11   5       16.81       30.68     53.55 o 
  -7  11   5      741.04      690.35     45.62 o 
  -6  11   5     3540.05     3588.24     73.39 o 
  -5  11   5     3429.69     3347.26     64.93 o 
  -4  11   5     1243.03     1221.61     40.92 o 
  -3  11   5      481.24      450.74     25.35 o 
  -2  11   5     3255.56     3345.34     59.77 o 
  -1  11   5     5512.29     5566.26     78.37 o 
   0  11   5     2298.97     2297.08     45.13 o 
   1  11   5      129.59      100.30     15.06 o 
   2  11   5     1689.72     1689.70     49.56 o 
   3  11   5     4074.67     4323.73     95.96 o 
   4  11   5     1174.66     1451.07    112.97 o 
  -7  12   5     2237.24     2304.94     99.74 o 
  -6  12   5       66.44       43.20     20.40 o 
  -5  12   5     1886.91     1869.17     58.92 o 
  -4  12   5     6759.19     6623.41     92.86 o 
  -3  12   5     3614.46     3693.28     87.23 o 
  -2  12   5      292.95      343.90     22.69 o 
  -1  12   5     1096.81     1110.35     36.28 o 
   0  12   5     5011.10     5129.66     78.12 o 
   1  12   5     4716.45     5004.26     72.97 o 
   2  12   5     1376.00     1503.79     58.63 o 
   3  12   5       50.82       27.13     30.48 o 
  -6  13   5      643.98      642.22     53.48 o 
  -5  13   5      694.20      693.50     43.20 o 
  -4  13   5       14.39       32.81     20.18 o 
  -3  13   5      690.36      673.03     40.53 o 
  -2  13   5     1669.36     1747.03     57.98 o 
  -1  13   5     1968.36     1921.20     60.82 o 
   0  13   5      658.25      699.11     36.07 o 
   1  13   5       13.67        6.01     19.19 o 
   2  13   5      448.74      477.06     44.90 o 
  -4  14   5     5127.83     4998.36    129.46 o 
  -3  14   5     4607.04     4813.15    126.21 o 
  -2  14   5      917.31      830.24     54.48 o 
  -1  14   5      391.58      411.98     37.31 o 
   0  14   5     5062.83     5412.89    106.07 o 
   1  14   5     4964.46     5393.99    152.11 o 
 -11   0   6      577.46      621.91     84.02 o 
 -10   0   6     2744.38     2693.95    136.62 o 
  -9   0   6    17790.86    17625.19    407.68 o 
  -8   0   6    15701.61    16098.29    286.35 o 
  -7   0   6     5000.60     5173.84     96.91 o 
  -6   0   6      368.58      349.19     24.40 o 
  -5   0   6    24153.26    26121.97    309.02 o 
  -4   0   6    96375.95   101012.74    994.45 o 
  -3   0   6    28237.99    32523.36    313.93 o 
  -2   0   6    24616.24    28059.47    272.04 o 
  -1   0   6    16414.37    16535.41    180.38 o 
   0   0   6    73999.54    72647.24    749.99 o 
   1   0   6    13800.63    13700.52    218.32 o 
   2   0   6     3527.01     3783.70    230.89 o 
   3   0   6     5923.46     6144.03    297.03 o 
   4   0   6    12400.83    12034.46    272.35 o 
   5   0   6     7628.10     7356.90    236.01 o 
   6   0   6      928.52      921.72     74.92 o 
   7   0   6      273.44      210.44     72.90 o 
 -11   1   6       33.27       36.03     31.96 o 
 -10   1   6       52.13       89.99     28.89 o 
  -9   1   6       57.00      106.16     50.06 o 
  -8   1   6       48.15       -4.51     27.40 o 
  -7   1   6       33.78       34.70     10.93 o 
  -6   1   6        8.33        3.43      7.41 o 
  -5   1   6      461.49      493.02     18.87 o 
  -4   1   6        8.43       -1.38      7.34 o 
  -3   1   6      196.17      262.54     11.11 o 
  -2   1   6      131.26      134.47      9.97 o 
  -1   1   6      592.77      613.33     20.00 o 
   0   1   6       79.79       45.12      6.77 o 
   1   1   6      443.20      452.14     14.95 o 
   2   1   6        4.02       23.86     12.56 o 
   3   1   6      442.13      424.11     31.58 o 
   4   1   6       36.97       21.96     16.96 o 
   5   1   6        2.77       14.63     18.23 o 
   6   1   6       65.17       75.13     24.16 o 
   7   1   6      308.23      343.24     49.32 o 
 -11   2   6      629.79      572.50     58.96 o 
 -10   2   6      793.14      820.37     53.30 o 
  -9   2   6    11158.14    10997.93    218.32 o 
  -8   2   6    15141.80    14650.69    179.04 o 
  -7   2   6     5038.13     4980.10     69.45 o 
  -6   2   6      862.78      844.04     25.37 o 
  -5   2   6    33998.14    34332.44    251.12 o 
  -4   2   6    37000.54    38601.34    268.61 o 
  -3   2   6     3588.83     3307.24     36.77 o 
  -2   2   6        5.90       10.05      6.66 o 
  -1   2   6    23310.52    23704.43    171.20 o 
   0   2   6    38956.36    40356.87    266.58 o 
   1   2   6    12847.78    12587.88    103.20 o 
   2   2   6     1987.73     1976.20     41.79 o 
   3   2   6     3941.02     3866.68     87.44 o 
   4   2   6    22793.01    21885.96    307.88 o 
   5   2   6     9853.48     9750.36    207.78 o 
   6   2   6     1143.00     1169.92     70.86 o 
   7   2   6     1624.80     1646.45     88.04 o 
 -11   3   6      310.50      335.73     43.11 o 
 -10   3   6      658.07      616.54     48.34 o 
  -9   3   6      124.61      114.70     22.16 o 
  -8   3   6       10.46       12.35     13.95 o 
  -7   3   6     1495.96     1432.67     40.81 o 
  -6   3   6     1293.05     1334.68     30.62 o 
  -5   3   6      638.91      614.63     21.34 o 
  -4   3   6        0.72       -5.30      5.30 o 
  -3   3   6     2810.93     2818.20     39.31 o 
  -2   3   6      625.48      645.57     15.67 o 
  -1   3   6     3622.64     3772.23     37.57 o 
   0   3   6        9.93        5.67      5.19 o 
   1   3   6       38.69       36.91      6.17 o 
   2   3   6     1612.07     1596.94     40.36 o 
   3   3   6     1627.00     1668.90     55.29 o 
   4   3   6       36.47       33.39     18.20 o 
   5   3   6      184.66      118.73     25.24 o 
   6   3   6      768.67      950.68     66.70 o 
   7   3   6      389.97      373.83     51.62 o 
 -11   4   6      185.77      178.51     47.54 o 
 -10   4   6     1887.86     1779.59     73.35 o 
  -9   4   6    12707.21    12456.73    178.73 o 
  -8   4   6    12501.52    12207.43    147.17 o 
  -7   4   6     4027.38     4014.15     58.84 o 
  -6   4   6      118.19      112.64     12.87 o 
  -5   4   6    12855.71    12893.29    129.55 o 
  -4   4   6    28007.54    27283.38    204.63 o 
  -3   4   6     1825.89     1867.34     30.47 o 
  -2   4   6        2.88        6.94      5.00 o 
  -1   4   6    21164.85    21715.45    158.50 o 
   0   4   6    49526.14    48597.25    313.23 o 
   1   4   6     9277.24     9423.31     75.71 o 
   2   4   6      774.73      773.85     25.91 o 
   3   4   6     3173.08     3221.04    122.28 o 
   4   4   6    13818.98    13444.17    281.63 o 
   5   4   6     5352.90     5249.85    193.99 o 
   6   4   6      573.36      552.79     55.11 o 
   7   4   6      534.83      474.52     58.51 o 
 -11   5   6     1164.46     1075.86    142.28 o 
 -10   5   6     1038.69      994.50     52.49 o 
  -9   5   6      332.11      309.86     40.53 o 
  -8   5   6     1053.87     1076.45     38.27 o 
  -7   5   6     1580.99     1509.97     36.21 o 
  -6   5   6     3404.73     3224.79     53.57 o 
  -5   5   6     2616.21     2531.95     44.91 o 
  -4   5   6      297.44      311.48     16.46 o 
  -3   5   6     2416.26     2347.75     33.34 o 
  -2   5   6     8227.79     8125.89    118.03 o 
  -1   5   6     3982.02     3954.90     50.94 o 
   0   5   6       16.34       15.95      5.21 o 
   1   5   6     4219.34     4269.87     48.75 o 
   2   5   6     3496.93     3506.29     70.42 o 
   3   5   6     2338.84     2400.76     64.43 o 
   4   5   6       94.69       43.04     19.68 o 
   5   5   6      509.47      551.19     62.67 o 
   6   5   6      733.02      828.34     65.92 o 
   7   5   6      959.66      916.84    113.41 o 
 -11   6   6      321.68      398.13    105.66 o 
 -10   6   6     1001.16     1020.85     54.59 o 
  -9   6   6     6885.38     6850.45    125.13 o 
  -8   6   6     6585.45     6500.35    129.70 o 
  -7   6   6     1413.69     1438.41     52.85 o 
  -6   6   6      729.25      700.84     27.59 o 
  -5   6   6    12558.31    12059.29    121.51 o 
  -4   6   6    19224.95    18517.26    166.12 o 
  -3   6   6     3293.95     3035.48     43.63 o 
  -2   6   6       11.66        7.48      6.72 o 
  -1   6   6    15814.50    15702.28    178.40 o 
   0   6   6    27587.67    27902.44    185.43 o 
   1   6   6     6502.76     6755.83     65.97 o 
   2   6   6      128.13      150.26     17.41 o 
   3   6   6     5264.92     5486.06    133.82 o 
   4   6   6    12313.04    12072.86    282.08 o 
   5   6   6     4922.90     5046.53    153.95 o 
   6   6   6      580.32      512.17     99.17 o 
 -10   7   6     1829.94     1825.26     99.56 o 
  -9   7   6      520.09      549.56     40.89 o 
  -8   7   6      820.96      678.81     34.85 o 
  -7   7   6     4593.13     4660.37    110.99 o 
  -6   7   6     7553.84     7271.28     92.42 o 
  -5   7   6     2962.99     2984.59     50.44 o 
  -4   7   6      518.12      502.55     22.37 o 
  -3   7   6     3915.33     3807.72     56.85 o 
  -2   7   6     6971.45     6788.31     99.81 o 
  -1   7   6     3223.06     3216.73     43.47 o 
   0   7   6        4.90        6.53      6.73 o 
   1   7   6     1113.24     1170.46     29.07 o 
   2   7   6     3375.58     3368.06     69.00 o 
   3   7   6     2797.37     2748.18     93.26 o 
   4   7   6      256.05      289.67     41.80 o 
   5   7   6      538.38      534.43     70.67 o 
   6   7   6     1537.39     1693.28    117.24 o 
 -10   8   6      189.04      229.75     55.53 o 
  -9   8   6     4264.44     4119.01    107.48 o 
  -8   8   6     5876.61     5673.16     94.15 o 
  -7   8   6     1855.42     1741.66     50.39 o 
  -6   8   6      876.71      811.66     31.68 o 
  -5   8   6    12146.51    11799.02    129.45 o 
  -4   8   6    23292.05    22747.34    214.54 o 
  -3   8   6     4839.00     4811.29     68.34 o 
  -2   8   6     1730.20     1777.21     38.71 o 
  -1   8   6     2592.34     2528.79     39.09 o 
   0   8   6     9071.31     9217.13     83.20 o 
   1   8   6     2948.09     2991.44     45.44 o 
   2   8   6      893.95      846.03     32.53 o 
   3   8   6     1354.12     1348.60     71.06 o 
   4   8   6     6462.02     6434.52    277.95 o 
   5   8   6     4521.76     4811.45    197.47 o 
   6   8   6      721.18      663.15    107.04 o 
  -9   9   6      226.31      223.98     41.55 o 
  -8   9   6      543.31      445.90     33.93 o 
  -7   9   6     3282.33     3194.82     65.62 o 
  -6   9   6     3174.90     3120.79     59.76 o 
  -5   9   6     1585.56     1410.32     39.85 o 
  -4   9   6      720.66      764.79     30.65 o 
  -3   9   6     5496.55     5382.90     76.21 o 
  -2   9   6     5095.75     4979.69     67.89 o 
  -1   9   6     4822.34     4648.42     58.38 o 
   0   9   6      227.85      202.33     15.55 o 
   1   9   6     3856.18     3969.77     55.96 o 
   2   9   6     5432.62     5754.95    102.21 o 
   3   9   6     3957.43     4053.03    245.24 o 
   4   9   6        6.88      -23.83     30.17 o 
   5   9   6     1348.53     1177.71    102.73 o 
  -9  10   6     2233.35     2151.61    169.65 o 
  -8  10   6     1590.40     1630.32     69.19 o 
  -7  10   6      615.99      544.28     38.26 o 
  -6  10   6      268.16      237.46     22.07 o 
  -5  10   6     3523.88     3507.92     64.35 o 
  -4  10   6     7382.33     7042.60     97.08 o 
  -3  10   6     3562.65     3552.34     72.88 o 
  -2  10   6      546.85      544.55     24.59 o 
  -1  10   6     2477.90     2494.56     43.07 o 
   0  10   6     6664.94     6764.42     75.44 o 
   1  10   6     2223.00     2276.45     47.05 o 
   2  10   6       52.49       45.36     21.56 o 
   3  10   6     1565.61     1632.62    105.40 o 
   4  10   6     3668.62     3561.87    155.59 o 
   5  10   6     2027.32     2014.07    131.17 o 
  -8  11   6      382.68      431.78     53.79 o 
  -7  11   6     3619.07     3656.13     81.87 o 
  -6  11   6     5332.96     5329.99     98.92 o 
  -5  11   6     3222.85     3252.59     64.35 o 
  -4  11   6       53.45       38.83     14.68 o 
  -3  11   6     4019.64     4152.46     67.15 o 
  -2  11   6     8676.85     8509.12     98.28 o 
  -1  11   6     6124.99     6372.75     78.59 o 
   0  11   6       49.69       33.93     11.43 o 
   1  11   6     2399.06     2512.64     54.20 o 
   2  11   6     4876.89     5125.95    143.05 o 
   3  11   6     3812.64     3642.86    215.39 o 
   4  11   6      231.97      197.71     57.74 o 
  -7  12   6      432.85      399.35     51.32 o 
  -6  12   6       66.66       36.36     20.30 o 
  -5  12   6     1578.99     1550.14     56.08 o 
  -4  12   6     1960.40     1910.43     54.50 o 
  -3  12   6      120.93      110.04     17.53 o 
  -2  12   6      108.95       92.77     16.11 o 
  -1  12   6     2004.21     2045.17     44.12 o 
   0  12   6     3139.77     3254.21     58.25 o 
   1  12   6     1193.23     1313.18     44.09 o 
   2  12   6       32.24       14.27     30.54 o 
   3  12   6      456.40      564.70    107.64 o 
  -6  13   6     4912.54     4910.46    127.68 o 
  -5  13   6     1893.36     1832.16     63.27 o 
  -4  13   6      441.17      405.24     34.83 o 
  -3  13   6     4005.43     4155.52     88.83 o 
  -2  13   6     4926.27     4973.46    140.55 o 
  -1  13   6     3101.17     3115.58     76.23 o 
   0  13   6        1.08        2.47     18.71 o 
   1  13   6     1766.91     1881.61     61.55 o 
   2  13   6     4326.94     4635.97    172.84 o 
  -4  14   6      835.65      870.33     61.82 o 
  -3  14   6       52.91       85.57     32.14 o 
  -2  14   6       47.23       55.70     24.56 o 
  -1  14   6     1167.52     1204.50     63.52 o 
 -11   1   7     6947.48     6870.18    171.28 o 
 -10   1   7     2585.32     2695.57     97.38 o 
  -9   1   7      869.74      801.23     48.30 o 
  -8   1   7     8160.74     8186.05    114.20 o 
  -7   1   7    23710.81    24027.35    236.64 o 
  -6   1   7     8789.75     8911.09     90.34 o 
  -5   1   7      225.87      268.40     14.71 o 
  -4   1   7    15597.32    17280.80    135.37 o 
  -3   1   7    43081.36    45073.20    301.83 o 
  -2   1   7    33880.38    36006.61    248.09 o 
  -1   1   7     5023.79     5290.08     81.93 o 
   0   1   7     7713.21     7865.95     86.88 o 
   1   1   7    21987.45    21548.28    252.73 o 
   2   1   7    17999.68    17097.82    246.08 o 
   3   1   7     3286.50     3116.33     80.34 o 
   4   1   7     3047.70     2870.32     84.21 o 
   5   1   7     5628.52     5758.40    127.18 o 
   6   1   7     7544.78     7356.74    154.55 o 
   7   1   7     2008.04     2033.48    100.17 o 
 -11   2   7        0.17       27.25     31.63 o 
 -10   2   7      179.12      182.24     31.05 o 
  -9   2   7      401.59      430.96     38.88 o 
  -8   2   7      260.23      310.27     22.15 o 
  -7   2   7        6.86        2.18     11.67 o 
  -6   2   7      416.31      417.98     23.17 o 
  -5   2   7      507.71      524.52     17.76 o 
  -4   2   7      338.16      350.92     14.33 o 
  -3   2   7      327.19      353.28     12.20 o 
  -2   2   7      189.74      194.33      9.63 o 
  -1   2   7      793.48      837.34     17.01 o 
   0   2   7        4.93        8.04      5.50 o 
   1   2   7       20.54       36.92     10.63 o 
   2   2   7        7.53        4.14     15.00 o 
   3   2   7      335.97      367.46     32.97 o 
   4   2   7       53.93       34.98     19.08 o 
   5   2   7       88.22       94.00     27.76 o 
   6   2   7        3.41      -14.95     49.92 o 
   7   2   7      165.54      178.58     45.71 o 
 -11   3   7     7090.44     7263.77    172.26 o 
 -10   3   7     4343.93     4294.28    110.90 o 
  -9   3   7       40.13       47.51     18.62 o 
  -8   3   7     8682.46     8882.71    108.18 o 
  -7   3   7    27415.65    27556.25    249.56 o 
  -6   3   7    19100.89    19801.11    186.79 o 
  -5   3   7     3097.61     3122.94     49.85 o 
  -4   3   7    11801.00    11820.03    112.80 o 
  -3   3   7    13353.31    13481.30    146.47 o 
  -2   3   7    19234.50    19714.10    146.42 o 
  -1   3   7      755.87      786.85     16.19 o 
   0   3   7     2544.40     2670.56     31.77 o 
   1   3   7    10574.71    10520.83    114.76 o 
   2   3   7    19991.39    19687.02    252.82 o 
   3   3   7     5915.10     5640.25    183.90 o 
   4   3   7      102.74       58.69     22.63 o 
   5   3   7     4139.08     4253.94    107.98 o 
   6   3   7     6585.38     6519.30    223.19 o 
   7   3   7     2179.23     2302.46    105.72 o 
 -11   4   7       57.78       55.02     38.02 o 
 -10   4   7      711.74      718.48     55.64 o 
  -9   4   7     1526.07     1521.19     55.89 o 
  -8   4   7      695.34      712.54     31.65 o 
  -7   4   7        5.70       -9.50      9.95 o 
  -6   4   7     1135.77     1137.72     36.91 o 
  -5   4   7     3440.26     3531.22     54.70 o 
  -4   4   7     1557.65     1624.52     31.17 o 
  -3   4   7      755.98      717.15     20.07 o 
  -2   4   7      671.89      712.32     17.42 o 
  -1   4   7     3373.05     3240.68     39.89 o 
   0   4   7     3464.72     3610.65     38.66 o 
   1   4   7      453.80      428.35     21.32 o 
   2   4   7      119.49      120.70     20.31 o 
   3   4   7     2191.49     1947.37     83.60 o 
   4   4   7     1282.70     1232.17     58.45 o 
   5   4   7      147.45      107.34     33.09 o 
   6   4   7       39.16       32.84     32.68 o 
 -11   5   7     6154.83     6066.82    253.66 o 
 -10   5   7     2287.46     2383.06     72.27 o 
  -9   5   7      122.98      146.60     30.54 o 
  -8   5   7     5814.49     5823.08     89.35 o 
  -7   5   7    11820.71    11792.72    130.82 o 
  -6   5   7     9665.51     9109.76    105.99 o 
  -5   5   7     2764.74     2847.74     49.22 o 
  -4   5   7     3157.57     3072.34     46.88 o 
  -3   5   7    13948.64    13518.68    131.24 o 
  -2   5   7    22421.06    22798.07    172.51 o 
  -1   5   7     1714.86     1687.10     27.95 o 
   0   5   7     5770.46     6087.24     57.07 o 
   1   5   7    19041.15    18868.45    186.22 o 
   2   5   7    15674.31    15848.27    218.63 o 
   3   5   7     2732.89     2732.98    105.04 o 
   4   5   7     1019.64     1012.21     62.00 o 
   5   5   7     3097.55     3223.53    119.48 o 
   6   5   7     5189.35     5169.91    250.85 o 
 -11   6   7       59.90       23.20     73.89 o 
 -10   6   7     1089.67     1151.30     62.01 o 
  -9   6   7     1450.64     1510.63     59.34 o 
  -8   6   7     1131.72     1078.20     51.71 o 
  -7   6   7       41.59       39.90     12.63 o 
  -6   6   7     1401.17     1364.66     36.91 o 
  -5   6   7     4998.21     4917.41     67.63 o 
  -4   6   7     3764.76     3618.04     53.43 o 
  -3   6   7      377.52      388.75     25.65 o 
  -2   6   7     1147.48     1196.65     29.20 o 
  -1   6   7     7593.74     7729.07     75.43 o 
   0   6   7     3055.86     3048.75     43.03 o 
   1   6   7      746.50      753.08     29.05 o 
   2   6   7      763.46      774.67     37.63 o 
   3   6   7     2089.31     2074.25     77.80 o 
   4   6   7     2201.89     2260.64     90.07 o 
   5   6   7      476.72      429.41     50.96 o 
   6   6   7       11.41        3.52     34.09 o 
 -11   7   7     4054.30     4239.29    175.50 o 
 -10   7   7     2661.16     2433.25     94.69 o 
  -9   7   7       18.78       10.85     24.00 o 
  -8   7   7     2889.67     2799.71     72.00 o 
  -7   7   7    12664.78    12410.19    145.62 o 
  -6   7   7     4480.98     4313.76     67.33 o 
  -5   7   7       71.42       59.45     11.77 o 
  -4   7   7     9976.06     9853.63    109.94 o 
  -3   7   7    15269.04    15022.60    167.66 o 
  -2   7   7    12949.58    12821.57    122.61 o 
  -1   7   7     2386.61     2456.62     42.19 o 
   0   7   7     1310.21     1281.09     26.79 o 
   1   7   7     5728.38     5729.65     87.70 o 
   2   7   7     8285.59     8440.98    127.82 o 
   3   7   7     2060.93     1952.36     82.20 o 
   4   7   7      918.70      723.51     63.48 o 
   5   7   7     3659.71     3702.59    223.77 o 
 -10   8   7     1188.57     1130.07    130.62 o 
  -9   8   7     3263.82     3141.42    119.73 o 
  -8   8   7     2929.45     2895.51     81.51 o 
  -7   8   7       80.45       86.61     17.00 o 
  -6   8   7     2660.91     2565.37     52.02 o 
  -5   8   7     7245.73     7038.00     91.60 o 
  -4   8   7     4722.68     4615.00     68.95 o 
  -3   8   7      484.07      521.08     24.92 o 
  -2   8   7      718.37      754.01     25.81 o 
  -1   8   7     3856.19     3919.38     49.87 o 
   0   8   7     4618.87     4584.56     58.28 o 
   1   8   7     1231.36     1230.12     38.76 o 
   2   8   7       55.19       19.50     17.93 o 
   3   8   7     2461.93     2435.18     94.21 o 
   4   8   7     2737.83     2844.61    153.83 o 
   5   8   7      903.94      945.75     96.07 o 
 -10   9   7      876.50      871.90    126.77 o 
  -9   9   7      121.22       67.90     47.67 o 
  -8   9   7     1742.70     1672.91     71.72 o 
  -7   9   7     4120.72     4154.94     91.13 o 
  -6   9   7     1095.50     1016.32     37.19 o 
  -5   9   7      186.40      164.25     20.02 o 
  -4   9   7     6128.25     5873.65     83.04 o 
  -3   9   7    11058.42    11117.56    126.81 o 
  -2   9   7     6853.89     6606.41     83.81 o 
  -1   9   7      611.73      648.81     23.54 o 
   0   9   7     1521.32     1552.58     36.09 o 
   1   9   7     4074.11     4207.89     83.96 o 
   2   9   7     2571.26     2692.97    112.68 o 
   3   9   7      348.48      361.73     47.46 o 
   4   9   7     1257.81     1180.36    100.51 o 
   5   9   7     2079.39     1846.72    176.03 o 
  -9  10   7     3025.21     3041.87    204.73 o 
  -8  10   7     1637.76     1650.88     69.62 o 
  -7  10   7        0.44       -4.23     16.23 o 
  -6  10   7     1738.89     1663.35     47.10 o 
  -5  10   7     4998.62     4903.85     78.87 o 
  -4  10   7     5159.38     4965.64     77.92 o 
  -3  10   7      646.65      617.11     30.19 o 
  -2  10   7     1068.13     1090.03     34.28 o 
  -1  10   7     8133.03     8318.59     87.22 o 
   0  10   7     5385.95     5463.81     89.51 o 
   1  10   7      649.46      697.46     42.47 o 
   2  10   7      694.30      672.58     55.17 o 
   3  10   7     3737.92     3865.05    160.31 o 
   4  10   7     2262.07     2345.83    153.93 o 
  -8  11   7     1359.60     1154.75     80.95 o 
  -7  11   7     3263.23     3295.02     77.90 o 
  -6  11   7     1665.58     1516.87     54.69 o 
  -5  11   7      308.20      301.28     24.71 o 
  -4  11   7     1529.27     1471.20     45.25 o 
  -3  11   7     2419.37     2389.67     50.55 o 
  -2  11   7     4275.00     4220.83     72.04 o 
  -1  11   7      440.90      468.25     24.32 o 
   0  11   7      392.79      420.30     25.18 o 
   1  11   7     2331.60     2390.30     90.53 o 
   2  11   7     2566.42     2627.01    171.19 o 
   3  11   7      451.16      485.43    102.58 o 
  -7  12   7        0.38        0.62     24.86 o 
  -6  12   7     2735.21     2659.27     71.54 o 
  -5  12   7     6054.25     6133.61    110.53 o 
  -4  12   7     2700.22     2768.94     77.46 o 
  -3  12   7       10.23       14.78     17.44 o 
  -2  12   7     2271.46     2408.66     52.91 o 
  -1  12   7     5703.35     5814.75     78.25 o 
   0  12   7     3589.65     3790.56     80.14 o 
   1  12   7      368.15      394.98     48.77 o 
   2  12   7      476.59      468.15     65.53 o 
  -6  13   7      974.57      929.05     63.93 o 
  -5  13   7      189.60      157.95     27.17 o 
  -4  13   7      491.56      455.88     37.15 o 
  -3  13   7      846.46      774.79     45.22 o 
  -2  13   7      742.43      802.31     45.39 o 
  -1  13   7        2.17      -14.17     18.92 o 
   0  13   7      595.08      548.68     46.30 o 
   1  13   7     1578.56     1771.74    110.14 o 
  -3  14   7      153.08      133.83     33.21 o 
  -2  14   7     1152.26     1235.86    106.04 o 
 -11   0   8     3812.66     3990.27    178.33 o 
 -10   0   8     9160.96     9153.38    274.34 o 
  -9   0   8     7652.73     7514.41    366.35 o 
  -8   0   8     2775.91     2594.81     90.03 o 
  -7   0   8     2716.91     2933.98     76.37 o 
  -6   0   8     9659.89    10300.19    270.69 o 
  -5   0   8    22588.61    23328.13    286.72 o 
  -4   0   8    12805.37    14074.63    160.00 o 
  -3   0   8     2119.59     2571.98     51.69 o 
  -2   0   8    21197.11    21683.32    262.89 o 
  -1   0   8    31234.00    31789.23    370.75 o 
   0   0   8    12817.78    12995.55    242.91 o 
   1   0   8      691.29      622.58     40.55 o 
   2   0   8     4178.93     4233.04    228.09 o 
   3   0   8    11114.41    10608.18    261.41 o 
   4   0   8     1539.15     1430.82     88.74 o 
   5   0   8      176.60       89.35     38.29 o 
   6   0   8      730.69      641.03    105.17 o 
 -11   1   8       29.27       57.26     33.28 o 
 -10   1   8       27.56      119.59     38.10 o 
  -9   1   8       71.85       45.22     26.12 o 
  -8   1   8        4.96       -9.91     14.98 o 
  -7   1   8      379.03      384.23     25.34 o 
  -6   1   8       22.78       15.03      8.98 o 
  -5   1   8      102.14       92.01     12.10 o 
  -4   1   8      141.11      133.85     10.03 o 
  -3   1   8     2084.69     1984.56     31.72 o 
  -2   1   8      278.23      279.25     14.39 o 
  -1   1   8       46.22       12.21      6.93 o 
   0   1   8      873.09      838.46     43.30 o 
   1   1   8      109.78      135.65     15.98 o 
   2   1   8       30.44        4.36     14.52 o 
   3   1   8        0.23       13.52     18.24 o 
   4   1   8       12.43       14.50     19.78 o 
   5   1   8       57.31       79.21     36.53 o 
   6   1   8      163.40      196.90     36.26 o 
 -11   2   8     2087.21     2075.35     96.94 o 
 -10   2   8     6521.81     6599.25    137.87 o 
  -9   2   8     6488.17     6412.54    224.50 o 
  -8   2   8     1454.45     1460.37     58.64 o 
  -7   2   8     7309.55     7635.90    102.04 o 
  -6   2   8    23087.08    23881.92    234.06 o 
  -5   2   8    20341.69    21385.79    179.10 o 
  -4   2   8      932.22      990.99     26.17 o 
  -3   2   8     3865.91     4097.01     45.12 o 
  -2   2   8    22213.36    22576.98    215.70 o 
  -1   2   8    20621.46    21153.43    180.73 o 
   0   2   8     2696.49     2559.59     50.55 o 
   1   2   8       91.39       98.77     17.24 o 
   2   2   8     7951.99     8053.47    168.30 o 
   3   2   8    20669.60    20279.92    298.35 o 
   4   2   8     4040.59     3706.51     98.68 o 
   5   2   8      209.40      222.64     33.88 o 
   6   2   8     2815.62     2876.98    113.95 o 
 -11   3   8      370.53      469.19     62.08 o 
 -10   3   8       88.49       95.65     28.19 o 
  -9   3   8      126.21      121.18     25.53 o 
  -8   3   8      775.20      775.23     36.90 o 
  -7   3   8     1170.60     1169.14     37.74 o 
  -6   3   8      432.78      449.48     22.98 o 
  -5   3   8      255.79      265.06     16.06 o 
  -4   3   8      563.03      601.75     18.74 o 
  -3   3   8      796.61      825.15     18.93 o 
  -2   3   8      401.84      416.13     13.52 o 
  -1   3   8        0.88       -1.48      6.45 o 
   0   3   8      260.87      283.01     20.10 o 
   1   3   8     1023.05      914.46     35.83 o 
   2   3   8      320.84      334.93     39.64 o 
   3   3   8       29.27       15.75     19.12 o 
   4   3   8      629.28      631.93     47.17 o 
   5   3   8      387.19      337.13     39.90 o 
   6   3   8      214.55      163.01     42.60 o 
 -12   4   8        0.47       47.94     73.34 o 
 -11   4   8     4544.54     4488.57    152.87 o 
 -10   4   8     9143.82     9261.44    172.06 o 
  -9   4   8     5628.73     5573.70    117.73 o 
  -8   4   8     1599.36     1641.49     49.20 o 
  -7   4   8     7185.76     7241.68     93.85 o 
  -6   4   8    15069.74    15100.47    153.61 o 
  -5   4   8    20752.37    21087.30    196.91 o 
  -4   4   8     3963.03     4095.56     58.28 o 
  -3   4   8      217.92      180.40     11.40 o 
  -2   4   8    19481.52    19512.71    178.28 o 
  -1   4   8    13482.08    13529.13    121.48 o 
   0   4   8     1259.48     1235.04     35.88 o 
   1   4   8     1079.11     1103.59     39.82 o 
   2   4   8    11061.71    11053.37    239.84 o 
   3   4   8    12662.76    12202.63    206.69 o 
   4   4   8     2402.66     2338.83     80.37 o 
   5   4   8        8.98        6.46     32.31 o 
   6   4   8     1858.66     1835.63     97.94 o 
 -11   5   8      719.45      632.95     70.93 o 
 -10   5   8        0.32        2.26     22.08 o 
  -9   5   8      184.90      178.59     32.57 o 
  -8   5   8     1614.22     1577.46     44.85 o 
  -7   5   8     1362.09     1258.18     40.55 o 
  -6   5   8      334.74      343.37     21.80 o 
  -5   5   8       12.91        6.27      9.10 o 
  -4   5   8     1603.40     1567.66     35.33 o 
  -3   5   8     2813.59     2784.79     42.47 o 
  -2   5   8     2218.12     2288.66     34.38 o 
  -1   5   8       43.17       33.05      8.78 o 
   0   5   8     1609.25     1672.68     43.44 o 
   1   5   8     2164.87     2141.00     77.67 o 
   2   5   8     1657.50     1645.97     57.89 o 
   3   5   8       49.38       32.70     21.30 o 
   4   5   8      245.01      266.44     47.85 o 
   5   5   8      628.41      544.93     57.91 o 
   6   5   8      492.66      479.55     60.60 o 
 -10   6   8     5909.51     5799.64    168.95 o 
  -9   6   8     3698.39     3575.41     83.61 o 
  -8   6   8      881.46      857.94     36.19 o 
  -7   6   8     3137.58     3082.75     58.18 o 
  -6   6   8     7729.54     7711.82     98.05 o 
  -5   6   8     9005.11     8637.99     97.82 o 
  -4   6   8     1785.89     1718.77     37.16 o 
  -3   6   8      661.13      674.69     24.13 o 
  -2   6   8    11384.50    11567.31    123.37 o 
  -1   6   8    14434.24    14654.34    144.56 o 
   0   6   8     3090.32     3025.67     56.36 o 
   1   6   8      214.26      189.50     29.06 o 
   2   6   8     5441.65     5451.09    199.55 o 
   3   6   8    10728.25    11007.34    178.75 o 
   4   6   8     1544.08     1614.29     84.95 o 
   5   6   8        8.45       27.23     31.39 o 
 -11   7   8     1046.72      959.31    126.66 o 
 -10   7   8       38.26       24.06     33.71 o 
  -9   7   8      572.99      558.14     37.28 o 
  -8   7   8     4134.29     4021.70     74.20 o 
  -7   7   8     3371.71     3373.72     64.94 o 
  -6   7   8      618.03      595.01     39.99 o 
  -5   7   8     1265.76     1158.11     33.90 o 
  -4   7   8     5801.69     5791.00     77.73 o 
  -3   7   8     3373.93     3352.87     56.36 o 
  -2   7   8     1268.88     1340.37     36.94 o 
  -1   7   8      581.60      586.02     23.34 o 
   0   7   8     2317.42     2277.89     48.58 o 
   1   7   8     2098.86     2076.89     57.54 o 
   2   7   8     1436.52     1515.98     90.27 o 
   3   7   8       20.29       26.67     34.15 o 
   4   7   8      842.90     1067.41     73.85 o 
   5   7   8     1181.47     1302.00     89.95 o 
 -10   8   8     3850.94     3439.56    210.11 o 
  -9   8   8     4304.55     4296.48    106.34 o 
  -8   8   8     1807.70     1662.81     50.27 o 
  -7   8   8     1249.25     1211.29     42.47 o 
  -6   8   8     6209.75     5790.46     84.06 o 
  -5   8   8     6544.26     6297.40     86.58 o 
  -4   8   8      851.08      838.57     31.29 o 
  -3   8   8      958.71      913.63     31.43 o 
  -2   8   8     9456.97     9392.05    111.46 o 
  -1   8   8     7733.87     7728.26     95.95 o 
   0   8   8     3857.90     4143.75     74.67 o 
   1   8   8      234.62      161.24     24.38 o 
   2   8   8      762.21      840.81     54.84 o 
   3   8   8     4189.63     4449.96    135.46 o 
   4   8   8      893.22     1061.42     91.26 o 
 -10   9   8        1.00      -47.28     47.28 o 
  -9   9   8     1021.88      941.93     57.56 o 
  -8   9   8     2714.03     2715.77     72.87 o 
  -7   9   8     2430.89     2441.66     58.78 o 
  -6   9   8       19.40        8.16     13.40 o 
  -5   9   8     1680.86     1669.01     43.40 o 
  -4   9   8     4957.43     4907.14     75.36 o 
  -3   9   8     5559.52     5420.71     78.93 o 
  -2   9   8      740.96      682.21     27.57 o 
  -1   9   8      863.23      900.54     33.12 o 
   0   9   8     4620.72     4722.42     88.44 o 
   1   9   8     5224.20     5235.33    124.94 o 
   2   9   8     1593.83     1602.55    160.31 o 
   3   9   8      159.83      106.16     37.29 o 
   4   9   8     2241.66     2436.68    137.74 o 
  -9  10   8     1245.87     1224.72     80.34 o 
  -8  10   8      213.28      186.39     28.69 o 
  -7  10   8     1191.75     1083.95     47.87 o 
  -6  10   8     2315.94     2284.12     54.11 o 
  -5  10   8     3917.58     3749.12     68.59 o 
  -4  10   8      341.92      321.13     23.90 o 
  -3  10   8      372.14      344.85     32.53 o 
  -2  10   8     6417.14     6339.50     84.45 o 
  -1  10   8     7154.81     7578.34    106.77 o 
   0  10   8     1813.68     1902.80     53.79 o 
   1  10   8       26.44       18.26     26.27 o 
   2  10   8     1825.22     1930.07    122.92 o 
   3  10   8     3146.22     3551.45    159.57 o 
  -8  11   8     3338.90     3337.55    102.75 o 
  -7  11   8     3640.90     3668.95     89.20 o 
  -6  11   8     1207.77     1155.75     51.90 o 
  -5  11   8      155.78      154.05     21.00 o 
  -4  11   8     2942.24     2878.06     60.74 o 
  -3  11   8     5207.51     5112.24     77.94 o 
  -2  11   8     2409.55     2435.46     51.30 o 
  -1  11   8       11.61       13.54     15.42 o 
   0  11   8     2405.49     2467.75     69.18 o 
   1  11   8     2940.46     3004.52    256.68 o 
   2  11   8     1560.08     1673.22    158.00 o 
  -7  12   8     1031.22      936.86     64.52 o 
  -6  12   8     1870.45     1789.81     62.54 o 
  -5  12   8     2103.34     2075.29     64.20 o 
  -4  12   8      259.43      204.85     37.86 o 
  -3  12   8       94.38       82.85     20.88 o 
  -2  12   8     1467.68     1343.95     48.96 o 
  -1  12   8     1167.44     1173.10     61.65 o 
   0  12   8      278.87      283.14     77.39 o 
   1  12   8      121.28      125.47     45.41 o 
  -5  13   8      810.86      779.42     49.74 o 
  -4  13   8     4163.31     4134.91     98.93 o 
  -3  13   8     3274.31     3283.75     80.88 o 
  -2  13   8      870.15      861.33     47.61 o 
  -1  13   8      386.67      360.32     45.49 o 
   0  13   8     2109.15     2214.17     97.28 o 
 -11   1   9      483.37      458.27     65.29 o 
 -10   1   9     1156.26     1238.74     72.95 o 
  -9   1   9     7260.55     7475.95    124.72 o 
  -8   1   9    11458.94    11614.62    161.72 o 
  -7   1   9      443.13      515.74     28.87 o 
  -6   1   9     1642.38     1740.93     35.69 o 
  -5   1   9    18182.93    19260.04    164.21 o 
  -4   1   9    22225.65    23803.84    193.30 o 
  -3   1   9     7222.37     7640.03     83.97 o 
  -2   1   9     1376.38     1435.85     34.12 o 
  -1   1   9    13340.75    13280.09    205.75 o 
   0   1   9    27146.64    26433.33    266.00 o 
   1   1   9     7985.10     7641.78    142.76 o 
   2   1   9       33.00       34.40     18.40 o 
   3   1   9     5268.87     4871.56    114.49 o 
   4   1   9     8141.68     8265.62    166.42 o 
   5   1   9     5056.49     4966.15    127.82 o 
   6   1   9      329.97      125.23     81.80 o 
 -11   2   9      328.36      279.62     66.77 o 
 -10   2   9      267.44      327.61     45.22 o 
  -9   2   9      520.98      502.49     40.10 o 
  -8   2   9       23.87       -3.10     14.84 o 
  -7   2   9      170.76      179.53     19.17 o 
  -6   2   9      803.46      795.34     32.15 o 
  -5   2   9      454.66      470.01     23.53 o 
  -4   2   9        3.75       11.95      7.12 o 
  -3   2   9      385.48      409.78     19.81 o 
  -2   2   9      840.75      842.14     26.24 o 
  -1   2   9      151.06      130.17     16.65 o 
   0   2   9       27.63       22.70     12.42 o 
   1   2   9      164.41      100.45     21.74 o 
   2   2   9       63.28      102.98     22.89 o 
   3   2   9      170.10      244.85     31.23 o 
   4   2   9        0.39       25.41     22.76 o 
   5   2   9       24.04       75.11     30.52 o 
 -11   3   9      990.07      849.91     98.75 o 
 -10   3   9      548.77      723.30     59.90 o 
  -9   3   9     5641.74     5623.24     96.01 o 
  -8   3   9    20906.43    20636.78    229.31 o 
  -7   3   9     3802.71     4017.46     72.96 o 
  -6   3   9       21.09       29.75     10.68 o 
  -5   3   9    12722.10    13751.45    186.00 o 
  -4   3   9    25032.52    25715.12    262.73 o 
  -3   3   9     7258.70     7378.28    102.67 o 
  -2   3   9      252.32      249.53     18.33 o 
  -1   3   9     2711.47     2596.45     57.69 o 
   0   3   9    11551.69    11413.98    139.23 o 
   1   3   9     4668.88     4657.44    113.52 o 
   2   3   9     1052.03      928.29     52.21 o 
   3   3   9     2771.82     2471.67     80.83 o 
   4   3   9     5848.38     5905.01    206.25 o 
   5   3   9     5567.72     5309.18    156.58 o 
 -11   4   9      827.07      829.29     97.61 o 
 -10   4   9      668.57      695.57     67.24 o 
  -9   4   9      219.03      203.69     26.41 o 
  -8   4   9      249.00      279.07     23.48 o 
  -7   4   9     1425.86     1455.44     41.32 o 
  -6   4   9      754.25      804.45     31.15 o 
  -5   4   9      542.29      521.17     25.74 o 
  -4   4   9      182.58      175.99     14.23 o 
  -3   4   9     1167.77     1177.73     27.89 o 
  -2   4   9     1019.01     1141.98     29.61 o 
  -1   4   9     1046.89     1023.00     35.54 o 
   0   4   9       24.99       26.74     11.88 o 
   1   4   9      560.23      512.92     36.89 o 
   2   4   9     1726.91     1714.61     66.49 o 
   3   4   9      521.47      476.09     48.09 o 
   4   4   9        0.96       -1.50     23.00 o 
   5   4   9      266.44      206.38     44.18 o 
 -11   5   9      126.36      267.13     65.26 o 
 -10   5   9     1923.35     2010.94     76.48 o 
  -9   5   9     5553.96     5396.12     97.43 o 
  -8   5   9    10463.85    10287.89    130.55 o 
  -7   5   9     1199.67     1097.37     36.63 o 
  -6   5   9       13.09       43.74     15.54 o 
  -5   5   9     5219.51     5437.72     88.30 o 
  -4   5   9    16026.04    16198.63    206.10 o 
  -3   5   9     6807.11     6920.94     79.46 o 
  -2   5   9      387.35      402.12     26.54 o 
  -1   5   9     5736.82     5646.68     86.95 o 
   0   5   9    14708.07    14728.89    159.68 o 
   1   5   9     4045.04     4121.82     81.88 o 
   2   5   9      106.93      111.53     24.21 o 
   3   5   9     4352.18     4350.67    114.21 o 
   4   5   9     4381.99     4447.55    138.55 o 
   5   5   9     3809.83     4185.08    139.97 o 
 -10   6   9      641.89      672.23     66.33 o 
  -9   6   9      127.11      110.90     22.78 o 
  -8   6   9      371.26      321.48     25.46 o 
  -7   6   9     2077.19     1994.54     47.58 o 
  -6   6   9     1757.64     1788.04     43.74 o 
  -5   6   9      912.19      836.75     29.26 o 
  -4   6   9      194.84      143.28     19.50 o 
  -3   6   9     2922.22     3084.97     49.16 o 
  -2   6   9     3806.29     3821.07     62.99 o 
  -1   6   9     1150.02     1150.18     35.32 o 
   0   6   9      105.20       93.23     17.10 o 
   1   6   9     1928.71     1953.27     80.09 o 
   2   6   9     2474.67     2520.87     83.21 o 
   3   6   9     1197.02     1143.37     64.47 o 
   4   6   9       47.71       39.67     33.31 o 
   5   6   9      157.20      121.66     47.13 o 
 -11   7   9      234.83      278.28     84.77 o 
 -10   7   9      506.36      469.79     59.39 o 
  -9   7   9     4740.12     4930.76     95.96 o 
  -8   7   9     9072.15     8737.61    120.58 o 
  -7   7   9     1509.71     1394.36     44.32 o 
  -6   7   9      137.64      131.87     17.85 o 
  -5   7   9     8089.22     7907.23     96.15 o 
  -4   7   9     7259.23     7246.71     91.39 o 
  -3   7   9     2685.06     2663.65     52.05 o 
  -2   7   9      904.58      899.82     37.36 o 
  -1   7   9     3706.27     3712.85     80.84 o 
   0   7   9    10112.63    10241.48    135.68 o 
   1   7   9     4402.82     4523.47     90.89 o 
   2   7   9      392.23      330.94     36.21 o 
   3   7   9     1307.73     1245.86     76.85 o 
   4   7   9     3624.11     3712.90    129.25 o 
 -10   8   9     1866.98     1878.42    104.90 o 
  -9   8   9     1284.80     1194.32     61.97 o 
  -8   8   9       25.06       29.31     17.30 o 
  -7   8   9     2779.30     2737.29     60.64 o 
  -6   8   9     3677.66     3505.94     67.65 o 
  -5   8   9     2180.68     2200.92     48.39 o 
  -4   8   9        5.51       10.77     11.49 o 
  -3   8   9     2339.20     2375.25     51.11 o 
  -2   8   9     2811.29     2850.51     63.56 o 
  -1   8   9     2469.96     2590.86     59.06 o 
   0   8   9      235.56      194.77     24.87 o 
   1   8   9      375.60      375.80     36.38 o 
   2   8   9     2309.56     2401.89     86.61 o 
   3   8   9     1823.67     1799.92     93.87 o 
   4   8   9      298.52      361.25     63.35 o 
 -10   9   9      520.32      380.10     98.74 o 
  -9   9   9     2260.20     2095.40     79.12 o 
  -8   9   9     4159.93     4088.28     92.37 o 
  -7   9   9      468.38      421.24     30.11 o 
  -6   9   9      187.19      194.92     21.45 o 
  -5   9   9     4426.78     4401.21     73.18 o 
  -4   9   9     5778.12     5750.13     84.27 o 
  -3   9   9     1666.72     1686.56     57.96 o 
  -2   9   9      553.91      516.15     39.68 o 
  -1   9   9     5215.09     5233.76     90.38 o 
   0   9   9     8649.89     9242.93    143.02 o 
   1   9   9     3042.62     3205.62     99.66 o 
   2   9   9      220.44      165.95     41.17 o 
   3   9   9     1092.70     1176.31     82.39 o 
  -9  10   9      571.08      570.18     62.69 o 
  -8  10   9      514.89      433.86     37.71 o 
  -7  10   9     2136.92     2050.04     66.54 o 
  -6  10   9     2958.30     2921.77     62.12 o 
  -5  10   9     1619.14     1542.13     49.10 o 
  -4  10   9        6.06        3.60     13.37 o 
  -3  10   9     2486.51     2499.06     59.36 o 
  -2  10   9     5284.71     5392.44     95.21 o 
  -1  10   9     2564.92     2559.77     62.96 o 
   0  10   9       12.70       12.67     20.68 o 
   1  10   9     2017.19     2068.04     89.40 o 
   2  10   9     2823.54     3002.54    141.96 o 
  -8  11   9     2906.01     2795.37     95.94 o 
  -7  11   9      393.40      371.17     33.90 o 
  -6  11   9        2.64        1.24     18.33 o 
  -5  11   9     1535.27     1305.76     48.28 o 
  -4  11   9     2811.84     2852.34     61.61 o 
  -3  11   9     1685.52     1620.83     50.34 o 
  -2  11   9       47.18       38.60     20.60 o 
  -1  11   9      558.69      535.73     39.75 o 
   0  11   9     2926.29     3043.88     88.86 o 
   1  11   9     1111.36     1160.76     76.59 o 
  -7  12   9     3911.02     3914.11    116.37 o 
  -6  12   9     3731.02     3672.65     86.54 o 
  -5  12   9     1368.40     1418.16     57.30 o 
  -4  12   9      518.79      502.10     37.20 o 
  -3  12   9     3738.52     3715.79     98.78 o 
  -2  12   9     3964.19     3826.16    101.33 o 
  -1  12   9     1566.35     1667.75     70.92 o 
   0  12   9       37.87      -10.55     38.47 o 
  -5  13   9     1255.29     1225.03     66.64 o 
  -4  13   9     1525.45     1640.81     67.87 o 
  -3  13   9      623.51      618.27     56.09 o 
  -2  13   9        0.16       -4.15     25.48 o 
 -12   0  10     7017.96     6614.70    359.98 o 
 -11   0  10     9933.43    10567.61    447.17 o 
 -10   0  10     4838.80     5263.24    197.16 o 
  -9   0  10      661.89      605.43     56.38 o 
  -8   0  10     6943.59     7423.22    171.12 o 
  -7   0  10     5619.61     5793.84    105.97 o 
  -6   0  10     7622.84     8166.18    129.91 o 
  -5   0  10     1757.05     1831.73     51.02 o 
  -4   0  10     4684.99     4777.04    100.60 o 
  -3   0  10    20574.26    20762.41    286.04 o 
  -2   0  10    13553.61    14438.54    220.29 o 
  -1   0  10     4804.64     4762.72    179.81 o 
   0   0  10     4117.85     4049.45    108.58 o 
   1   0  10    11516.38    10884.79    266.21 o 
   2   0  10     8604.19     8274.91    227.70 o 
   3   0  10      695.91      722.43     74.77 o 
   4   0  10      407.27      442.20     65.74 o 
   5   0  10     2854.38     2727.77    162.12 o 
 -12   1  10        6.65       92.52     65.03 o 
 -11   1  10       33.96      148.98     58.65 o 
 -10   1  10       18.14       75.51     29.35 o 
  -9   1  10       84.88       70.60     20.37 o 
  -8   1  10        6.00      -14.91     14.91 o 
  -7   1  10        2.66       -6.73     11.63 o 
  -6   1  10        4.26       -1.74      9.45 o 
  -5   1  10      422.16      488.70     21.70 o 
  -4   1  10        7.98       -4.59      9.41 o 
  -3   1  10       41.90       44.21     13.50 o 
  -2   1  10      183.22      210.35     24.69 o 
  -1   1  10      300.21      270.91     21.64 o 
   0   1  10        0.98       -4.74     13.30 o 
   1   1  10       83.33       73.21     23.79 o 
   2   1  10       24.85       13.25     19.89 o 
   3   1  10       42.27       67.57     24.74 o 
   4   1  10       44.38       65.92     28.49 o 
   5   1  10       40.90      133.05     44.58 o 
 -11   2  10     4932.86     5146.03    206.72 o 
 -10   2  10     2400.86     2475.94    112.68 o 
  -9   2  10       68.29       47.41     19.21 o 
  -8   2  10    11728.51    12069.74    155.38 o 
  -7   2  10    12976.04    13218.08    160.91 o 
  -6   2  10     5645.67     5825.33    121.51 o 
  -5   2  10        2.43       61.07     25.44 o 
  -4   2  10    18711.65    19331.85    180.70 o 
  -3   2  10    24392.80    24689.95    271.04 o 
  -2   2  10     7657.62     8108.64    118.58 o 
  -1   2  10     1489.09     1405.41     41.48 o 
   0   2  10     3746.58     3707.80     75.68 o 
   1   2  10    11762.55    11284.64    194.87 o 
   2   2  10    11144.65    10388.58    188.92 o 
   3   2  10     1605.80     1422.57     73.11 o 
   4   2  10      287.54      195.72     58.07 o 
   5   2  10     5501.99     5468.80    171.32 o 
 -11   3  10       96.44       97.61     52.61 o 
 -10   3  10      233.85      203.80     39.04 o 
  -9   3  10     1113.59     1135.66     45.37 o 
  -8   3  10      433.61      389.61     28.83 o 
  -7   3  10        0.00      -12.37     12.37 o 
  -6   3  10      330.02      285.24     23.95 o 
  -5   3  10      821.51      810.47     27.63 o 
  -4   3  10      320.81      306.53     26.47 o 
  -3   3  10        1.17       10.49      9.75 o 
  -2   3  10      348.85      284.22     24.06 o 
  -1   3  10      269.66      255.52     22.77 o 
   0   3  10      693.06      686.00     32.90 o 
   1   3  10      105.62       95.33     22.13 o 
   2   3  10      108.78       69.75     24.22 o 
   3   3  10      405.82      349.03     40.54 o 
   4   3  10      429.31      402.39     45.74 o 
   5   3  10       66.13      132.52     43.19 o 
 -11   4  10     4324.63     4732.03    198.64 o 
 -10   4  10     1828.36     1849.27     85.51 o 
  -9   4  10      289.34      304.83     27.69 o 
  -8   4  10    10337.60    10314.04    140.68 o 
  -7   4  10    12072.31    12086.66    142.76 o 
  -6   4  10     8287.32     8216.71    116.84 o 
  -5   4  10      330.91      275.31     19.97 o 
  -4   4  10     6945.56     7086.33    109.19 o 
  -3   4  10    19233.43    19558.75    211.79 o 
  -2   4  10     7237.60     7293.67    118.21 o 
  -1   4  10     1791.41     1769.12     71.90 o 
   0   4  10     4742.69     4751.55    110.14 o 
   1   4  10     8224.59     7831.97    257.17 o 
   2   4  10     6803.27     6481.04    142.28 o 
   3   4  10      269.40      330.64     39.71 o 
   4   4  10      808.38      675.43     56.73 o 
 -11   5  10       46.58       21.48     45.67 o 
 -10   5  10      879.97      944.97     75.14 o 
  -9   5  10     1090.36     1062.77     45.65 o 
  -8   5  10      647.58      665.69     35.34 o 
  -7   5  10       80.43       41.22     14.72 o 
  -6   5  10      774.57      795.95     32.98 o 
  -5   5  10     2442.47     2438.69     50.65 o 
  -4   5  10     2614.33     2545.14     68.63 o 
  -3   5  10       85.89       97.89     14.32 o 
  -2   5  10      359.89      350.45     27.93 o 
  -1   5  10     3366.30     3469.05     68.09 o 
   0   5  10     2103.66     2235.65     54.93 o 
   1   5  10      115.87      128.26     24.50 o 
   2   5  10      278.23      250.42     31.91 o 
   3   5  10     1296.25     1332.22     70.66 o 
   4   5  10      773.32      790.48    128.32 o 
 -11   6  10     3133.90     2951.17    221.99 o 
 -10   6  10      875.35      861.22     72.89 o 
  -9   6  10      156.05      133.93     23.91 o 
  -8   6  10     8747.87     8696.54    119.97 o 
  -7   6  10     8321.32     8157.56    132.98 o 
  -6   6  10     5175.37     5139.46     81.63 o 
  -5   6  10      305.54      282.57     23.31 o 
  -4   6  10     5033.78     4957.70     84.10 o 
  -3   6  10    13496.17    13663.71    164.49 o 
  -2   6  10     6261.94     6447.82     98.33 o 
  -1   6  10     1229.72     1310.11     45.06 o 
   0   6  10     3248.14     3363.64     76.74 o 
   1   6  10     9797.36     9783.85    168.76 o 
   2   6  10     7496.33     7769.45    149.37 o 
   3   6  10      768.93      741.76     62.08 o 
   4   6  10      295.65      217.21     47.00 o 
 -11   7  10       18.53       24.41     62.78 o 
 -10   7  10      755.45      766.59     61.78 o 
  -9   7  10     2447.05     2457.48     70.92 o 
  -8   7  10     1668.86     1526.10     51.88 o 
  -7   7  10       28.95       34.57     15.46 o 
  -6   7  10     1676.75     1651.43     46.06 o 
  -5   7  10     3856.58     3864.39     76.59 o 
  -4   7  10     2783.51     2660.92     64.22 o 
  -3   7  10       75.89       49.67     15.77 o 
  -2   7  10     1106.87     1139.78     46.50 o 
  -1   7  10     2585.09     2657.63     67.39 o 
   0   7  10     1730.31     1852.10     58.93 o 
   1   7  10       40.17       27.26     23.18 o 
   2   7  10      357.68      372.77     40.16 o 
   3   7  10     1657.31     1742.55     93.63 o 
 -10   8  10     1704.70     1686.53     85.28 o 
  -9   8  10      285.84      246.64     37.62 o 
  -8   8  10     3315.42     3262.08     70.74 o 
  -7   8  10     4535.89     4583.84    100.16 o 
  -6   8  10     4628.06     4614.61     80.63 o 
  -5   8  10      284.33      272.42     21.96 o 
  -4   8  10     2475.33     2358.04     62.16 o 
  -3   8  10     5131.56     4992.55     87.52 o 
  -2   8  10     2241.55     2214.45     56.37 o 
  -1   8  10      341.33      330.41     30.95 o 
   0   8  10     1473.57     1471.71     70.34 o 
   1   8  10     3424.39     3515.20     95.93 o 
   2   8  10     4285.70     4603.66    125.94 o 
   3   8  10      879.43      916.88     76.05 o 
  -9   9  10     2846.42     3012.32     82.53 o 
  -8   9  10      646.99      624.55     42.89 o 
  -7   9  10      283.00      244.02     25.43 o 
  -6   9  10     2242.30     2124.95     52.30 o 
  -5   9  10     5189.11     5127.84     81.50 o 
  -4   9  10     1727.30     1657.92     55.72 o 
  -3   9  10        2.38        0.74     17.28 o 
  -2   9  10     2431.64     2384.13     60.03 o 
  -1   9  10     5506.11     5572.54    106.27 o 
   0   9  10     3747.58     3703.52    108.09 o 
   1   9  10      406.91      481.74     67.86 o 
   2   9  10      751.56      775.56     85.72 o 
  -9  10  10        0.61       12.88     30.14 o 
  -8  10  10     1951.56     1797.12     69.15 o 
  -7  10  10     1747.37     1690.32     63.47 o 
  -6  10  10     1370.74     1296.31     48.37 o 
  -5  10  10      129.03      128.90     21.01 o 
  -4  10  10     1193.57     1120.57     50.09 o 
  -3  10  10     4193.82     4017.97     90.27 o 
  -2  10  10     2050.87     2087.37     64.77 o 
  -1  10  10      612.42      592.06     41.23 o 
   0  10  10     1229.95     1205.94     70.12 o 
   1  10  10     2824.33     3047.47    143.19 o 
  -8  11  10     1813.67     1701.10     81.39 o 
  -7  11  10        1.94      -15.55     22.14 o 
  -6  11  10      838.21      862.26     46.38 o 
  -5  11  10     3797.27     3722.01    130.56 o 
  -4  11  10     3325.55     3321.90     90.44 o 
  -3  11  10      228.50      193.96     26.58 o 
  -2  11  10      720.06      765.66     46.86 o 
  -1  11  10     3516.66     3676.41     99.04 o 
   0  11  10     2782.98     2923.95    203.55 o 
  -6  12  10      968.10      877.16     49.45 o 
  -5  12  10        0.43        8.30     23.51 o 
  -4  12  10      999.48      997.57    115.76 o 
  -3  12  10     2210.36     2354.32     99.43 o 
  -2  12  10      987.68      974.35     60.13 o 
  -1  12  10      330.07      325.44     40.55 o 
 -12   1  11      118.64      141.71     63.25 o 
 -11   1  11     5231.63     5640.22    218.86 o 
 -10   1  11    10556.50    10838.67    205.42 o 
  -9   1  11    10981.36    11178.21    165.16 o 
  -8   1  11      171.73      230.48     25.43 o 
  -7   1  11     2733.84     2713.90    102.52 o 
  -6   1  11    12539.17    13190.71    148.48 o 
  -5   1  11    16388.34    17333.39    181.32 o 
  -4   1  11      615.39      629.64     26.12 o 
  -3   1  11     3506.81     3532.00     67.16 o 
  -2   1  11    17022.61    17148.00    193.93 o 
  -1   1  11    26262.20    25703.67    307.43 o 
   0   1  11     2968.88     2871.06     84.06 o 
   1   1  11      168.30      132.46     26.33 o 
   2   1  11     7853.11     7646.05    159.60 o 
   3   1  11     9205.91     9010.49    183.23 o 
   4   1  11     3307.31     3311.96    107.54 o 
 -11   2  11       50.88       39.22     56.51 o 
 -10   2  11       43.41       11.77     22.10 o 
  -9   2  11      146.51      123.86     25.92 o 
  -8   2  11      996.16      988.58     41.62 o 
  -7   2  11      495.35      554.32     32.35 o 
  -6   2  11       99.64       97.57     16.14 o 
  -5   2  11      131.11      140.58     17.07 o 
  -4   2  11     1296.48     1306.58     37.68 o 
  -3   2  11      243.98      226.23     22.37 o 
  -2   2  11       32.12       43.12     14.72 o 
  -1   2  11      298.43      259.86     23.79 o 
   0   2  11      542.74      501.22     37.95 o 
   1   2  11      185.87      210.46     40.99 o 
   2   2  11       66.46      114.70     29.36 o 
   3   2  11        6.01       66.38     28.58 o 
   4   2  11       63.53      157.46     66.23 o 
 -11   3  11     1422.60     1612.85    237.22 o 
 -10   3  11     6533.28     6901.72    142.48 o 
  -9   3  11     7840.28     7988.09    123.26 o 
  -8   3  11      412.90      448.64     31.73 o 
  -7   3  11     3010.69     3115.98     65.80 o 
  -6   3  11    16973.03    16852.67    193.31 o 
  -5   3  11    15036.60    15032.11    175.12 o 
  -4   3  11     1917.34     1912.72     47.55 o 
  -3   3  11     3170.89     3359.64     71.02 o 
  -2   3  11     7156.95     7181.78    114.07 o 
  -1   3  11    14420.86    14640.85    232.19 o 
   0   3  11     1823.27     1745.09     62.59 o 
   1   3  11       14.00       18.87     22.15 o 
   2   3  11     2809.38     2627.00     88.36 o 
   3   3  11     6519.97     6787.19    156.25 o 
   4   3  11     2303.67     2347.11     93.19 o 
 -11   4  11      346.20      400.41     73.29 o 
 -10   4  11        0.54      -22.14     23.87 o 
  -9   4  11      583.12      545.92     36.53 o 
  -8   4  11     1740.80     1707.65     51.78 o 
  -7   4  11      898.40      829.28     37.33 o 
  -6   4  11      192.97      196.07     21.03 o 
  -5   4  11      331.92      332.01     25.43 o 
  -4   4  11     1545.72     1463.48     44.12 o 
  -3   4  11     1238.45     1240.46     44.70 o 
  -2   4  11      785.14      743.56     37.47 o 
  -1   4  11       19.11       25.37     15.21 o 
   0   4  11      984.34      864.85     43.39 o 
   1   4  11     1328.14     1252.12     62.22 o 
   2   4  11      496.19      448.87     58.96 o 
   3   4  11       12.91       25.33     28.69 o 
   4   4  11      572.95      508.50     54.24 o 
 -11   5  11     1954.94     2020.13    136.40 o 
 -10   5  11     4300.20     4492.41    123.72 o 
  -9   5  11     3317.45     3125.20     73.55 o 
  -8   5  11      112.35       71.64     17.75 o 
  -7   5  11     3074.29     3044.30     62.74 o 
  -6   5  11    10160.88    10275.33    149.21 o 
  -5   5  11    12844.66    12346.61    156.58 o 
  -4   5  11     3176.97     3188.61     60.65 o 
  -3   5  11      588.28      612.08     32.68 o 
  -2   5  11     6935.76     6877.71    115.65 o 
  -1   5  11    15104.19    15197.69    182.47 o 
   0   5  11     2301.89     2252.51     63.76 o 
   1   5  11      246.72      186.83     33.07 o 
   2   5  11     3967.77     3906.64    123.48 o 
   3   5  11     5618.42     5606.29    153.60 o 
 -11   6  11      452.63      573.94    115.78 o 
 -10   6  11       36.91       25.67     28.21 o 
  -9   6  11     1039.40     1077.97     44.87 o 
  -8   6  11     1540.38     1430.44     47.85 o 
  -7   6  11     1349.91     1256.66     43.60 o 
  -6   6  11      165.98      164.30     20.65 o 
  -5   6  11      889.37      825.72     38.56 o 
  -4   6  11     3809.15     3955.41    119.96 o 
  -3   6  11     3138.97     3086.13     65.72 o 
  -2   6  11      695.29      784.17     59.34 o 
  -1   6  11      254.64      239.17     30.31 o 
   0   6  11     2861.00     2839.30     72.84 o 
   1   6  11     1664.93     1689.11     70.17 o 
   2   6  11      700.34      726.02     69.80 o 
   3   6  11       25.85       18.25     30.96 o 
 -10   7  11     3597.47     3482.41    100.43 o 
  -9   7  11     5087.21     4881.90    103.32 o 
  -8   7  11      152.49      178.72     22.78 o 
  -7   7  11     1634.88     1600.72     48.80 o 
  -6   7  11     7794.68     7787.21    117.99 o 
  -5   7  11     8411.05     8167.34    129.80 o 
  -4   7  11      806.40      810.27     39.04 o 
  -3   7  11      830.63      835.87     44.22 o 
  -2   7  11     3657.45     3817.75     84.67 o 
  -1   7  11     7744.65     8040.05    132.36 o 
   0   7  11      774.21      708.33     48.18 o 
   1   7  11        5.55        1.34     24.15 o 
   2   7  11     3252.38     3277.56     97.58 o 
   3   7  11     4583.32     4819.11    155.43 o 
 -10   8  11      247.90      177.76     36.08 o 
  -9   8  11      511.30      439.78     38.05 o 
  -8   8  11     2963.15     2911.54     77.40 o 
  -7   8  11     2238.60     2189.75     57.43 o 
  -6   8  11      622.26      659.40     38.13 o 
  -5   8  11     1017.06     1031.47     47.88 o 
  -4   8  11     3200.17     3120.51     70.19 o 
  -3   8  11     2178.49     2114.30     63.28 o 
  -2   8  11      748.85      721.69     43.17 o 
  -1   8  11      184.01      168.14     26.99 o 
   0   8  11     1452.84     1651.31     76.09 o 
   1   8  11     1969.63     1931.59     87.19 o 
   2   8  11      957.26      907.12     76.52 o 
  -9   9  11     2583.44     2638.20    110.67 o 
  -8   9  11       27.13       31.90     22.06 o 
  -7   9  11     1055.52     1090.01     49.20 o 
  -6   9  11     4339.45     4326.26     94.51 o 
  -5   9  11     4679.67     4562.77     95.57 o 
  -4   9  11      314.48      284.23     30.15 o 
  -3   9  11     1310.50     1311.65     55.44 o 
  -2   9  11     4556.73     4717.01    129.22 o 
  -1   9  11     5886.35     5908.11    114.28 o 
   0   9  11      455.81      417.28     47.98 o 
   1   9  11      250.47      230.39     43.02 o 
  -8  10  11     3194.24     3165.44     94.87 o 
  -7  10  11     1901.72     1900.74    113.98 o 
  -6  10  11      525.61      469.79     47.69 o 
  -5  10  11      407.43      432.02     37.08 o 
  -4  10  11     3871.51     3871.67     91.67 o 
  -3  10  11     3184.49     3256.82     75.52 o 
  -2  10  11     1494.13     1430.87     66.01 o 
  -1  10  11      314.89      259.13     32.77 o 
   0  10  11     3460.80     3514.02    100.45 o 
  -7  11  11      281.68      263.67     37.11 o 
  -6  11  11     1789.22     1674.08     81.37 o 
  -5  11  11     1559.24     1486.75     89.54 o 
  -4  11  11      586.80      540.47     47.02 o 
  -3  11  11      200.38      194.22     34.24 o 
  -2  11  11      863.35      820.13     55.23 o 
  -1  11  11     2662.01     2793.64    102.30 o 
  -5  12  11     1336.41     1198.93     74.40 o 
  -4  12  11     4804.69     4632.42    119.82 o 
  -3  12  11     3376.05     3466.45    144.29 o 
 -12   0  12     4424.97     4453.85    282.57 o 
 -11   0  12      809.79      884.44    137.22 o 
 -10   0  12     2084.99     2270.77    106.73 o 
  -9   0  12     8714.91     9262.06    208.69 o 
  -8   0  12    11531.29    12089.79    240.71 o 
  -7   0  12     5659.27     5764.82    124.76 o 
  -6   0  12      836.73      986.31     51.90 o 
  -5   0  12     2729.62     2997.89     82.72 o 
  -4   0  12     9126.66     9581.65    257.69 o 
  -3   0  12     2310.40     2381.71     75.09 o 
  -2   0  12      941.88      922.35     53.40 o 
  -1   0  12     8644.09     8454.07    183.27 o 
   0   0  12     9948.70     9871.12    260.84 o 
   1   0  12     4068.73     3795.01    151.53 o 
   2   0  12      219.26      226.28     53.92 o 
   3   0  12     1477.10     1448.42    110.41 o 
 -12   1  12        1.78       43.98     56.34 o 
 -11   1  12       16.94       63.56     45.86 o 
 -10   1  12        0.74       10.42     20.41 o 
  -9   1  12       13.30      -21.07     21.07 o 
  -8   1  12       85.34       33.56     19.44 o 
  -7   1  12      129.04       98.18     22.41 o 
  -6   1  12      337.31      311.12     23.18 o 
  -5   1  12      535.81      465.62     27.47 o 
  -4   1  12        6.37       11.94     13.60 o 
  -3   1  12      135.23      147.99     18.56 o 
  -2   1  12      335.02      317.35     25.95 o 
  -1   1  12      169.27      164.76     28.36 o 
   0   1  12        2.59       25.41     21.67 o 
   1   1  12        1.56       33.16     23.72 o 
   2   1  12       18.77       27.75     31.52 o 
   3   1  12       33.43       80.28     32.86 o 
 -11   2  12      474.48      549.04     81.63 o 
 -10   2  12     1462.43     1370.05     58.53 o 
  -9   2  12    10991.35    11187.52    167.45 o 
  -8   2  12    12343.40    12731.95    154.12 o 
  -7   2  12     4920.37     5385.11    106.32 o 
  -6   2  12      637.29      698.43     35.27 o 
  -5   2  12    16308.78    16540.63    178.79 o 
  -4   2  12    15920.71    15884.55    183.37 o 
  -3   2  12     4508.05     4518.54     87.40 o 
  -2   2  12      109.09       78.53     17.07 o 
  -1   2  12     8839.14     8606.94    123.57 o 
   0   2  12    11927.00    11484.46    205.90 o 
   1   2  12     6658.87     6401.04    226.40 o 
   2   2  12     1328.70     1245.20    102.24 o 
   3   2  12     1143.01     1059.38     70.13 o 
 -11   3  12      211.28      181.46     58.53 o 
 -10   3  12      321.29      257.23     31.40 o 
  -9   3  12       58.77       43.06     19.77 o 
  -8   3  12       99.76      108.33     19.86 o 
  -7   3  12      870.31      881.25     44.17 o 
  -6   3  12      929.99      900.06     43.02 o 
  -5   3  12      428.08      468.36     29.80 o 
  -4   3  12       88.46       65.43     17.87 o 
  -3   3  12      114.68      125.28     27.84 o 
  -2   3  12      769.87      767.17     36.88 o 
  -1   3  12      416.40      378.10     28.62 o 
   0   3  12        0.33       10.59     19.27 o 
   1   3  12       46.09       71.57     25.65 o 
   2   3  12      762.67      750.81     82.33 o 
   3   3  12      303.86      266.43     42.09 o 
 -11   4  12      917.73     1024.95    104.95 o 
 -10   4  12      405.81      382.81     46.10 o 
  -9   4  12     7045.31     7328.44    119.15 o 
  -8   4  12     6414.54     6555.65    107.62 o 
  -7   4  12     2153.19     2191.60     62.70 o 
  -6   4  12      419.02      391.63     35.42 o 
  -5   4  12    13500.31    13603.12    181.75 o 
  -4   4  12    16562.44    16423.45    232.73 o 
  -3   4  12     6133.44     6045.96    119.35 o 
  -2   4  12      577.55      518.84     35.47 o 
  -1   4  12     7134.26     7283.40    112.96 o 
   0   4  12     9066.89     8936.86    175.97 o 
   1   4  12     4151.78     4032.65    122.12 o 
   2   4  12      186.64      206.71     37.30 o 
   3   4  12     1456.51     1389.60     79.23 o 
 -11   5  12      770.71      659.10     88.96 o 
 -10   5  12     1012.82     1019.59     57.29 o 
  -9   5  12      130.78       89.72     22.31 o 
  -8   5  12      228.47      236.40     26.52 o 
  -7   5  12      760.37      759.06     42.90 o 
  -6   5  12     1817.46     1839.02     54.10 o 
  -5   5  12      658.14      694.74     36.84 o 
  -4   5  12        1.97       -2.33     14.68 o 
  -3   5  12      986.06      997.13     47.00 o 
  -2   5  12     1899.36     1938.30     66.02 o 
  -1   5  12     1446.41     1386.13     56.92 o 
   0   5  12       37.45        9.72     22.41 o 
   1   5  12      450.72      425.16     42.13 o 
   2   5  12      621.77      694.51     62.92 o 
 -11   6  12      443.26      258.49     95.55 o 
 -10   6  12      820.12      910.99     56.47 o 
  -9   6  12     5239.94     5220.54    116.59 o 
  -8   6  12     4377.54     4584.33     84.15 o 
  -7   6  12     1143.19     1110.10     50.49 o 
  -6   6  12      691.62      667.58     38.00 o 
  -5   6  12     8793.95     8602.84    148.84 o 
  -4   6  12    10135.21    10321.99    195.15 o 
  -3   6  12     4330.98     4419.31     92.95 o 
  -2   6  12      574.09      501.26     36.95 o 
  -1   6  12     4478.73     4360.76    138.01 o 
   0   6  12     6365.12     6612.28    137.32 o 
   1   6  12     3484.73     3220.27     95.42 o 
   2   6  12      224.05      211.86     41.16 o 
 -10   7  12     2182.46     2109.52     78.89 o 
  -9   7  12      955.84      812.84     64.88 o 
  -8   7  12       55.93       60.42     21.85 o 
  -7   7  12     1768.50     1767.13     62.71 o 
  -6   7  12     3765.41     3638.58     83.48 o 
  -5   7  12     1235.67     1127.78     46.60 o 
  -4   7  12      140.70      105.30     22.24 o 
  -3   7  12     1704.80     1723.76     68.65 o 
  -2   7  12     3077.93     3164.29     79.53 o 
  -1   7  12     1165.33     1209.65     54.31 o 
   0   7  12        3.98        8.36     27.57 o 
   1   7  12      654.43      571.11     52.45 o 
   2   7  12     1414.99     1338.25     79.79 o 
 -10   8  12      244.99      200.04     37.07 o 
  -9   8  12     2777.75     2836.81     80.86 o 
  -8   8  12     4769.08     4599.01    110.91 o 
  -7   8  12     1965.93     1821.83     64.68 o 
  -6   8  12        7.23       19.41     20.15 o 
  -5   8  12     3279.67     3149.92     76.65 o 
  -4   8  12     4964.49     5104.06    104.90 o 
  -3   8  12      832.93      842.63     53.12 o 
  -2   8  12       98.46       57.06     23.27 o 
  -1   8  12     2372.48     2418.57    103.98 o 
   0   8  12     2423.69     2560.26     99.07 o 
   1   8  12     1254.92     1281.88     93.65 o 
  -9   9  12      333.65      297.24     35.18 o 
  -8   9  12      769.07      641.23     50.91 o 
  -7   9  12     3305.97     3345.03    105.63 o 
  -6   9  12     3969.25     3998.79     94.02 o 
  -5   9  12     1886.47     1979.24     62.51 o 
  -4   9  12      277.64      262.39     31.78 o 
  -3   9  12     2268.49     2340.66     81.22 o 
  -2   9  12     4684.56     4788.35    115.82 o 
  -1   9  12     3039.93     3260.38    145.45 o 
   0   9  12        2.96       37.01     33.94 o 
  -8  10  12     1904.94     1839.00     87.40 o 
  -7  10  12      901.49      889.47     67.59 o 
  -6  10  12       31.44       21.37     28.40 o 
  -5  10  12     1677.76     1725.82     75.03 o 
  -4  10  12     3200.19     3250.99    137.44 o 
  -3  10  12     1333.12     1428.45     69.28 o 
  -2  10  12      141.49      116.62     31.66 o 
  -1  10  12     1850.00     1918.24    106.44 o 
  -6  11  12     2836.96     2881.61    103.11 o 
  -5  11  12     1438.99     1331.00     71.08 o 
  -4  11  12        5.83       -2.92     25.84 o 
  -3  11  12     1046.56     1115.51     65.63 o 
  -2  11  12     2880.55     2816.90     92.97 o 
 -12   1  13     3859.72     4243.36    193.31 o 
 -11   1  13     6411.10     6690.27    184.30 o 
 -10   1  13     1845.73     2005.72     68.22 o 
  -9   1  13      228.60      211.93     39.77 o 
  -8   1  13     8248.38     8569.51    213.44 o 
  -7   1  13    16194.12    16978.99    217.82 o 
  -6   1  13    10136.39    10435.53    137.53 o 
  -5   1  13     1300.66     1377.47     46.23 o 
  -4   1  13     3264.84     3181.46     68.10 o 
  -3   1  13     9589.55     9640.68    133.78 o 
  -2   1  13    10215.73     9910.71    137.81 o 
  -1   1  13      492.17      452.48     42.53 o 
   0   1  13     2169.17     2059.16     79.90 o 
   1   1  13     7147.37     7020.40    159.04 o 
   2   1  13     7929.34     7803.45    182.04 o 
 -12   2  13       66.63       47.50     75.76 o 
 -11   2  13       40.88       69.86     38.46 o 
 -10   2  13       79.90       77.15     25.00 o 
  -9   2  13       34.25       74.04     26.79 o 
  -8   2  13      225.52      145.57     25.93 o 
  -7   2  13        2.74      -16.55     16.55 o 
  -6   2  13      224.39      230.22     22.50 o 
  -5   2  13      324.95      250.62     23.76 o 
  -4   2  13      507.54      461.71     33.51 o 
  -3   2  13        3.25       -3.35     14.62 o 
  -2   2  13       61.91       37.45     17.77 o 
  -1   2  13      244.19      179.44     25.23 o 
   0   2  13      101.89       91.63     28.50 o 
   1   2  13       13.38       28.19     26.97 o 
   2   2  13        4.37       37.94     29.85 o 
 -11   3  13     4992.53     5136.25    159.29 o 
 -10   3  13     3321.74     3332.40    108.60 o 
  -9   3  13      256.43      248.02     37.76 o 
  -8   3  13     3036.22     3268.62     88.05 o 
  -7   3  13     8647.35     8692.44    139.17 o 
  -6   3  13     6367.66     6576.63    114.69 o 
  -5   3  13       74.20       64.15     18.99 o 
  -4   3  13     3411.07     3307.88     85.49 o 
  -3   3  13     7583.32     7428.01    157.10 o 
  -2   3  13     7064.22     7034.29    129.16 o 
  -1   3  13      353.24      314.81     31.41 o 
   0   3  13      287.96      302.00     39.22 o 
   1   3  13     3525.65     3075.81    102.41 o 
   2   3  13     3897.43     3698.23    116.83 o 
 -11   4  13        5.98      -30.81     35.27 o 
 -10   4  13      427.04      444.11     46.55 o 
  -9   4  13      924.59      909.50     54.80 o 
  -8   4  13      422.81      401.33     35.52 o 
  -7   4  13        0.29       -4.90     17.89 o 
  -6   4  13      652.14      663.66     43.25 o 
  -5   4  13     1080.21     1029.42     65.25 o 
  -4   4  13      788.42      747.40     47.30 o 
  -3   4  13      138.33       93.15     25.01 o 
  -2   4  13      138.71      126.54     21.70 o 
  -1   4  13      919.46      874.07     59.31 o 
   0   4  13      885.07      910.31     56.54 o 
   1   4  13      219.08      168.99     37.26 o 
   2   4  13       40.73       48.66     33.16 o 
 -11   5  13     5043.52     5195.77    164.96 o 
 -10   5  13     1698.29     1700.51     71.72 o 
  -9   5  13        1.10      -21.82     21.82 o 
  -8   5  13     2613.17     2696.61     75.73 o 
  -7   5  13     4915.48     4931.83    128.30 o 
  -6   5  13     3026.80     3064.30     76.70 o 
  -5   5  13       39.61       57.46     22.13 o 
  -4   5  13     2988.09     2966.53     83.40 o 
  -3   5  13     9393.76     9633.16    167.26 o 
  -2   5  13     9493.08     9572.11    154.61 o 
  -1   5  13     1021.57     1065.37     52.13 o 
   0   5  13      550.79      564.98     47.64 o 
   1   5  13     3851.22     3904.19    117.77 o 
   2   5  13     3473.47     3279.32    111.83 o 
 -11   6  13      189.53      137.54     80.65 o 
 -10   6  13      810.68      866.44     56.30 o 
  -9   6  13     1881.02     1841.90     94.21 o 
  -8   6  13      908.41      906.04     54.87 o 
  -7   6  13        7.15      -17.30     17.30 o 
  -6   6  13      718.33      762.84     41.84 o 
  -5   6  13     2995.21     3154.18     79.62 o 
  -4   6  13     1435.52     1398.89     64.22 o 
  -3   6  13      316.34      296.41     31.08 o 
  -2   6  13      824.98      865.12     57.71 o 
  -1   6  13     2236.62     2110.95     76.63 o 
   0   6  13     1205.24     1016.23     61.40 o 
   1   6  13      355.26      333.73     43.05 o 
 -10   7  13     1588.95     1478.31     79.10 o 
  -9   7  13       30.38       37.14     29.25 o 
  -8   7  13     2749.73     2828.47     87.47 o 
  -7   7  13     6420.40     6108.70    117.92 o 
  -6   7  13     3317.04     3398.23     78.48 o 
  -5   7  13      140.93      152.16     26.40 o 
  -4   7  13     2756.50     2609.29     82.79 o 
  -3   7  13     4307.75     4552.00     99.63 o 
  -2   7  13     4584.82     5024.96    105.97 o 
  -1   7  13      350.52      352.56     39.56 o 
   0   7  13      388.71      422.67     50.51 o 
   1   7  13     2259.49     2447.08    159.56 o 
  -9   8  13     2030.04     1944.09     89.38 o 
  -8   8  13     1655.64     1650.17     82.82 o 
  -7   8  13      104.38       90.41     28.08 o 
  -6   8  13      740.58      720.59     43.26 o 
  -5   8  13     2121.92     2060.06     69.94 o 
  -4   8  13     1319.97     1172.25     62.71 o 
  -3   8  13      165.69      131.34     29.82 o 
  -2   8  13      191.46      174.45     35.62 o 
  -1   8  13     1208.37     1109.50     63.61 o 
   0   8  13      866.53      866.70     70.01 o 
  -8   9  13     2101.49     2015.32     91.29 o 
  -7   9  13     4542.54     4361.97    125.44 o 
  -6   9  13     2843.35     2615.19     87.82 o 
  -5   9  13      223.92      232.60     31.93 o 
  -4   9  13     1303.93     1291.30     85.25 o 
  -3   9  13     3642.78     3650.13    102.67 o 
  -2   9  13     3131.77     3271.66     97.95 o 
  -1   9  13      151.58      132.00     34.77 o 
  -7  10  13        1.22       27.10     31.47 o 
  -6  10  13      964.80      879.91     60.84 o 
  -5  10  13     2587.56     2476.69     89.12 o 
  -4  10  13     2229.86     2132.42     84.68 o 
  -3  10  13      328.84      309.69     41.52 o 
  -2  10  13      564.09      520.69     49.80 o 
 -12   0  14      179.47      191.42     94.89 o 
 -11   0  14     1561.36     1618.46    153.93 o 
 -10   0  14     3543.70     3518.84    209.12 o 
  -9   0  14     3302.84     3368.85    166.85 o 
  -8   0  14      310.28      271.70     52.34 o 
  -7   0  14     1587.19     1671.30     78.78 o 
  -6   0  14     6467.09     6912.78    144.53 o 
  -5   0  14     6596.98     6866.50    144.01 o 
  -4   0  14     4262.25     4450.53    150.13 o 
  -3   0  14       17.51       14.24     23.11 o 
  -2   0  14     3928.83     3992.50    123.63 o 
  -1   0  14     3571.42     3553.81    147.43 o 
   0   0  14      780.18      661.18     77.19 o 
   1   0  14      422.67      356.71     64.37 o 
 -12   1  14       19.98       27.36     49.72 o 
 -11   1  14        8.71       85.22     49.33 o 
 -10   1  14        1.28      -19.72     35.31 o 
  -9   1  14        2.75        0.43     24.97 o 
  -8   1  14       17.20       35.42     21.76 o 
  -7   1  14      124.86      101.99     23.27 o 
  -6   1  14        0.24       -9.17     15.62 o 
  -5   1  14        0.59       -9.11     16.19 o 
  -4   1  14      213.80      227.02     24.61 o 
  -3   1  14      121.04       77.47     19.03 o 
  -2   1  14        8.55       -0.90     19.04 o 
  -1   1  14        6.76       34.95     25.09 o 
   0   1  14       26.78       48.29     31.99 o 
   1   1  14        3.35       17.06     29.02 o 
 -11   2  14     2375.87     2357.85    424.68 o 
 -10   2  14     4822.87     4961.87    176.95 o 
  -9   2  14     6398.65     6494.41    149.51 o 
  -8   2  14      489.66      495.67     38.48 o 
  -7   2  14     3414.42     3510.70     82.52 o 
  -6   2  14    10970.78    11464.89    154.26 o 
  -5   2  14    10313.20    10260.02    172.00 o 
  -4   2  14     1764.01     1770.33     58.71 o 
  -3   2  14      543.80      536.58     34.81 o 
  -2   2  14     6097.96     6048.28    145.35 o 
  -1   2  14     6172.76     6180.49    144.75 o 
   0   2  14     1788.43     1818.74     83.07 o 
   1   2  14       17.94       11.81     30.67 o 
 -11   3  14      191.01      205.68     54.31 o 
 -10   3  14       70.76       99.31     43.97 o 
  -9   3  14       55.02       78.69     28.25 o 
  -8   3  14      333.10      248.21     29.85 o 
  -7   3  14      181.56      167.74     25.13 o 
  -6   3  14        7.96       22.10     20.19 o 
  -5   3  14      172.56      192.79     28.76 o 
  -4   3  14      386.38      334.50     49.73 o 
  -3   3  14      234.55      203.69     25.61 o 
  -2   3  14       59.20       67.66     20.09 o 
  -1   3  14       12.63       12.94     23.13 o 
   0   3  14      269.46      175.77     36.32 o 
   1   3  14      290.30      304.85     45.00 o 
 -11   4  14     2515.99     2632.75    136.17 o 
 -10   4  14     3668.15     3713.65    171.69 o 
  -9   4  14     6044.38     6129.37    158.59 o 
  -8   4  14      825.57      796.55     47.51 o 
  -7   4  14     1081.38     1094.95     51.43 o 
  -6   4  14     4544.75     4763.51    109.16 o 
  -5   4  14     5666.92     5602.19    154.30 o 
  -4   4  14      643.46      654.14     46.52 o 
  -3   4  14      831.71      892.79     48.48 o 
  -2   4  14     8193.74     8205.23    128.69 o 
  -1   4  14     6393.17     6248.21    135.75 o 
   0   4  14     1585.74     1507.87     79.39 o 
   1   4  14       11.94        6.24     32.35 o 
 -11   5  14      390.14      411.27     69.26 o 
 -10   5  14       19.45       42.18     34.25 o 
  -9   5  14      202.34      145.88     36.73 o 
  -8   5  14      936.25      825.81     49.78 o 
  -7   5  14      729.50      619.79     42.23 o 
  -6   5  14      263.76      227.95     32.85 o 
  -5   5  14       58.80       44.78     27.01 o 
  -4   5  14      614.41      694.03     49.20 o 
  -3   5  14     1274.22     1204.03     61.20 o 
  -2   5  14      579.31      567.39     41.75 o 
  -1   5  14       33.71       49.10     31.73 o 
   0   5  14      296.50      248.56     39.21 o 
   1   5  14      755.42      674.19     62.15 o 
 -10   6  14     3816.78     3520.13    129.99 o 
  -9   6  14     4141.49     3869.36    164.33 o 
  -8   6  14      382.52      350.01     46.45 o 
  -7   6  14     1191.67     1175.92     55.83 o 
  -6   6  14     4187.87     4297.35    107.01 o 
  -5   6  14     4776.77     4905.93    131.36 o 
  -4   6  14      965.97      908.85     64.14 o 
  -3   6  14      324.06      271.99     39.17 o 
  -2   6  14     4787.63     4541.75    102.22 o 
  -1   6  14     5709.47     5546.91    181.29 o 
   0   6  14     1875.45     1819.15     92.39 o 
 -10   7  14      124.06       61.15     39.13 o 
  -9   7  14      204.45      178.34     45.86 o 
  -8   7  14     1753.74     1754.49     86.22 o 
  -7   7  14     1556.56     1460.73     58.25 o 
  -6   7  14      379.74      358.22     36.29 o 
  -5   7  14      308.05      276.26     38.07 o 
  -4   7  14     1542.58     1567.02     72.15 o 
  -3   7  14     1316.64     1399.54    105.03 o 
  -2   7  14      259.51      269.34     34.49 o 
  -1   7  14      203.50      193.73     41.78 o 
  -9   8  14     2222.75     2180.76     96.65 o 
  -8   8  14      393.32      431.22     46.09 o 
  -7   8  14      709.75      656.67     54.02 o 
  -6   8  14     3390.02     3509.49     92.34 o 
  -5   8  14     2660.07     2645.41     89.83 o 
  -4   8  14      678.29      647.98     52.91 o 
  -3   8  14      303.83      287.23     39.20 o 
  -2   8  14     2027.53     2030.37    109.62 o 
  -1   8  14     1561.61     1526.47     88.41 o 
  -8   9  14     2855.36     2737.04    105.72 o 
  -7   9  14     2248.89     2297.29     91.12 o 
  -6   9  14      212.92      151.86     35.71 o 
  -5   9  14      376.04      398.78     48.10 o 
  -4   9  14     2420.50     2451.30     89.90 o 
  -3   9  14     2688.89     2878.73     96.97 o 
  -5  10  14     2097.66     2118.62    188.56 o 
 -11   1  15      240.76      214.03     54.59 o 
 -10   1  15      327.70      322.17     60.83 o 
  -9   1  15     6201.82     6386.64    150.55 o 
  -8   1  15     6114.40     6196.39    144.15 o 
  -7   1  15     1094.37     1055.23     62.63 o 
  -6   1  15      345.69      370.89     33.59 o 
  -5   1  15     6729.52     6979.85    115.12 o 
  -4   1  15    11096.04    11162.64    167.21 o 
  -3   1  15     4060.99     3997.74     84.16 o 
  -2   1  15      168.87      147.29     33.15 o 
  -1   1  15     2207.26     1977.99     85.55 o 
   0   1  15     5317.78     5176.30    139.45 o 
 -11   2  15       20.50      -16.82     42.50 o 
 -10   2  15      209.34      171.02     50.20 o 
  -9   2  15       47.68       23.94     28.93 o 
  -8   2  15        2.34        3.80     22.20 o 
  -7   2  15       79.42       51.13     24.02 o 
  -6   2  15      424.35      408.80     38.56 o 
  -5   2  15       36.03       46.33     22.80 o 
  -4   2  15        0.16       23.47     20.71 o 
  -3   2  15      313.16      274.83     29.53 o 
  -2   2  15      215.18      178.68     28.65 o 
  -1   2  15       32.99       55.98     29.14 o 
   0   2  15        1.56       24.76     29.98 o 
 -11   3  15      395.60      352.30     64.72 o 
 -10   3  15       34.98        4.99     33.07 o 
  -9   3  15     4273.48     4521.42    112.16 o 
  -8   3  15     6029.36     6125.36    194.05 o 
  -7   3  15     1360.59     1410.54     64.25 o 
  -6   3  15       60.77       56.79     26.84 o 
  -5   3  15     4755.75     4578.79    111.68 o 
  -4   3  15     5803.49     5980.32    115.20 o 
  -3   3  15     1109.23     1133.48     55.07 o 
  -2   3  15       51.84       37.39     23.93 o 
  -1   3  15     2632.85     2614.37     96.67 o 
   0   3  15     3701.07     3547.17    133.05 o 
 -11   4  15      417.61      360.86     97.91 o 
 -10   4  15      488.56      403.17     65.70 o 
  -9   4  15      185.21      144.13     35.25 o 
  -8   4  15       84.85       88.39     26.14 o 
  -7   4  15      406.91      415.45     41.24 o 
  -6   4  15      360.62      333.27     40.73 o 
  -5   4  15      197.50      140.33     34.46 o 
  -4   4  15       17.60       30.98     24.01 o 
  -3   4  15      210.48      171.58     29.22 o 
  -2   4  15      456.05      480.57     46.05 o 
  -1   4  15      309.79      132.22     34.16 o 
   0   4  15       12.37       37.05     33.25 o 
 -10   5  15      480.13      448.82     60.06 o 
  -9   5  15     4239.69     4363.03    127.82 o 
  -8   5  15     4330.76     4377.66    136.93 o 
  -7   5  15      970.44      988.64     59.34 o 
  -6   5  15        3.45       16.32     26.66 o 
  -5   5  15     2474.10     2661.94    111.58 o 
  -4   5  15     4753.25     4680.70    118.49 o 
  -3   5  15     1488.28     1597.51     65.26 o 
  -2   5  15        0.00       12.39     26.70 o 
  -1   5  15     2923.35     2659.43    197.72 o 
 -10   6  15      621.88      584.41     61.81 o 
  -9   6  15      287.28      194.18     41.76 o 
  -8   6  15      218.88      205.85     40.44 o 
  -7   6  15     1022.32      926.77     58.08 o 
  -6   6  15     1220.46     1119.93     72.49 o 
  -5   6  15      863.76      869.80     64.95 o 
  -4   6  15       74.49       60.69     30.52 o 
  -3   6  15      886.93      889.58     52.83 o 
  -2   6  15     1431.31     1450.83     72.51 o 
  -1   6  15      687.99      650.39     63.64 o 
  -9   7  15     3092.46     3042.22    110.34 o 
  -8   7  15     3451.90     3374.35    115.58 o 
  -7   7  15      999.57      880.63     68.05 o 
  -6   7  15      120.28       94.69     34.16 o 
  -5   7  15     2376.80     2151.18     95.93 o 
  -4   7  15     3642.00     3893.77    121.90 o 
  -3   7  15      950.73     1088.43     74.94 o 
  -2   7  15        3.37       31.23     29.82 o 
  -8   8  15      154.74      177.31     42.88 o 
  -7   8  15     1206.23     1203.33     70.91 o 
  -6   8  15     1395.38     1380.80     99.41 o 
  -5   8  15      585.05      621.37     52.90 o 
  -4   8  15       84.88       78.98     35.41 o 
  -3   8  15      740.00      617.41     61.61 o 
 -11   0  16     1946.51     1791.08    170.09 o 
 -10   0  16     1982.23     2041.99    176.91 o 
  -9   0  16      264.49      334.77     63.24 o 
  -8   0  16     2829.99     2999.65    194.72 o 
  -7   0  16     2524.12     2911.75    110.88 o 
  -6   0  16     2229.80     2343.54    100.33 o 
  -5   0  16        9.90       45.12     26.27 o 
  -4   0  16     3507.83     3690.44    156.35 o 
  -3   0  16     5426.63     5889.03    249.98 o 
  -2   0  16     4384.13     4658.66    180.84 o 
  -1   0  16      273.61      190.73     55.78 o 
 -11   1  16        1.45       88.39     47.46 o 
 -10   1  16        5.45      -15.70     40.60 o 
  -9   1  16       55.16       48.86     29.93 o 
  -8   1  16       28.32       17.44     28.40 o 
  -7   1  16       45.59        8.42     28.52 o 
  -6   1  16        4.43       -3.39     21.58 o 
  -5   1  16      119.66      138.11     26.81 o 
  -4   1  16       70.73       54.32     21.78 o 
  -3   1  16       30.33       55.68     23.45 o 
  -2   1  16       15.88       61.97     30.21 o 
  -1   1  16        4.19      -13.59     28.59 o 
 -11   2  16     3417.36     3315.38    155.08 o 
 -10   2  16     2972.86     3302.56    151.17 o 
  -9   2  16       23.00       54.97     39.63 o 
  -8   2  16     4649.31     4630.87    112.34 o 
  -7   2  16     6946.29     6603.01    154.43 o 
  -6   2  16     4552.80     4478.65    137.97 o 
  -5   2  16      140.38      103.31     25.42 o 
  -4   2  16     4012.77     4027.99     95.02 o 
  -3   2  16     5671.32     5672.07    106.28 o 
  -2   2  16     4622.45     4400.58    241.32 o 
  -1   2  16      725.83      729.96     62.81 o 
 -10   3  16      102.71       77.37     47.72 o 
  -9   3  16      395.07      345.92     53.80 o 
  -8   3  16       97.84      104.94     30.98 o 
  -7   3  16       18.80       -2.42     26.66 o 
  -6   3  16      213.79      242.71     39.86 o 
  -5   3  16      344.89      278.21     38.67 o 
  -4   3  16      134.12      107.00     27.41 o 
  -3   3  16        1.35       -7.02     22.84 o 
  -2   3  16       93.35       42.96     29.54 o 
  -1   3  16      247.22      262.60     44.22 o 
 -10   4  16     2234.61     2235.16    172.18 o 
  -9   4  16        8.38        8.64     30.16 o 
  -8   4  16     2545.53     2694.10    137.02 o 
  -7   4  16     4536.00     4644.88    131.48 o 
  -6   4  16     3081.01     2859.20    123.95 o 
  -5   4  16      387.02      444.13    102.79 o 
  -4   4  16     2764.01     2708.16     79.82 o 
  -3   4  16     3752.76     3715.62     94.79 o 
  -2   4  16     3174.08     3254.82    115.76 o 
  -9   5  16      891.37      856.93     67.51 o 
  -8   5  16      279.33      251.59     44.25 o 
  -7   5  16        2.94       -2.12     28.25 o 
  -6   5  16      217.97      199.03     44.83 o 
  -5   5  16      980.38     1015.67     97.31 o 
  -4   5  16      428.54      452.99     67.51 o 
  -3   5  16       29.85       14.18     25.03 o 
  -2   5  16      147.61       80.21     36.88 o 
  -9   6  16      111.96       79.62     38.27 o 
  -8   6  16     2887.39     3019.58    143.17 o 
  -7   6  16     3845.08     3729.76    121.36 o 
  -6   6  16     2648.16     2681.49    104.39 o 
  -5   6  16      234.65      258.58     44.51 o 
  -4   6  16     1544.99     1515.51     83.67 o 
  -3   6  16     2856.67     2934.19    143.71 o 
  -8   7  16      617.18      525.20     56.74 o 
  -7   7  16        0.23       13.81     32.81 o 
  -6   7  16      621.51      616.16     60.92 o 
  -5   7  16     1683.50     1675.25     90.12 o 
  -4   7  16      805.34      802.22     68.25 o 
 -10   1  17     5329.57     5682.87    295.77 o 
  -9   1  17     3733.40     3871.19    166.92 o 
  -8   1  17      216.20      167.25     50.99 o 
  -7   1  17     1103.53     1068.29     69.17 o 
  -6   1  17     5589.51     5564.54    114.38 o 
  -5   1  17     6557.72     6740.43    128.61 o 
  -4   1  17      570.78      538.18     46.15 o 
  -3   1  17      162.85       97.95     34.08 o 
  -2   1  17     4820.16     4574.47    139.23 o 
 -10   2  17       39.95        7.73     46.81 o 
  -9   2  17       23.85      -26.73     37.07 o 
  -8   2  17      125.89      140.80     36.31 o 
  -7   2  17       72.99       25.79     29.89 o 
  -6   2  17       91.86       56.86     28.04 o 
  -5   2  17      119.92      106.78     28.83 o 
  -4   2  17      158.58      139.14     30.30 o 
  -3   2  17      158.15      166.31     33.98 o 
  -9   3  17     3001.37     3076.34    144.72 o 
  -8   3  17      328.45      375.83     47.22 o 
  -7   3  17      977.72      957.36     67.80 o 
  -6   3  17     4501.22     4683.23    157.84 o 
  -5   3  17     4552.01     4537.22    166.17 o 
  -4   3  17      133.84      127.89     30.09 o 
  -3   3  17      366.03      363.99     44.61 o 
  -9   4  17      248.73      217.88     43.37 o 
  -8   4  17      541.06      421.20     52.35 o 
  -7   4  17      387.75      342.26     46.99 o 
  -6   4  17       74.57       97.16     36.28 o 
  -5   4  17      117.31       92.36     31.56 o 
  -4   4  17      311.19      302.83     37.51 o 
  -3   4  17      366.66      387.20     46.61 o 
  -8   5  17      129.43       90.02     37.46 o 
  -7   5  17      694.04      795.38     83.25 o 
  -6   5  17     3472.61     3499.01    124.00 o 
  -5   5  17     4230.05     4118.11    128.95 o 
  -4   5  17      585.92      483.80     50.53 o 
  -7   6  17     1189.20     1175.57     80.21 o 
  -6   6  17      225.48      186.25     42.13 o 
  -5   6  17      133.84       94.47     44.36 o 
  -8   0  18     2650.57     2677.72    199.67 o 
  -7   0  18      418.86      448.61     58.29 o 
  -6   0  18       44.18       46.96     36.66 o 
  -5   0  18     3793.43     4075.49    174.12 o 
  -4   0  18     2618.01     2773.36    116.44 o 
  -9   1  18       54.44       46.88     47.79 o 
  -8   1  18        5.87      -20.92     42.48 o 
  -7   1  18        5.27      -29.31     29.31 o 
  -6   1  18       54.83       72.51     34.12 o 
  -5   1  18       61.41       56.19     28.64 o 
  -4   1  18        0.02       18.11     29.87 o 
  -8   2  18     5544.81     5711.73    167.63 o 
  -7   2  18     2299.11     2277.47    143.02 o 
  -6   2  18       13.21       26.24     27.66 o 
  -5   2  18     3820.46     3982.28     99.94 o 
  -8   3  18       31.41       23.61     69.48 o 
  -7   3  18      248.42      183.09     39.53 o 
  -6   3  18      288.62      261.14     38.86 o 
  -5   3  18       66.68      118.39     31.18 o 
                                                 
